# Supplementary material for: Raspberry Viruses in the Czech Republic, with Identification of a Novel Virus: Raspberry Virus A
Source: Viruses. 2025 Dec 9;17(12):1597. doi: 10.3390/v17121597 (PMC12737478; doi:10.3390/v17121597)
Supplement: Supplementary file 1 [file viruses-17-01597-s001.zip › Supplementary Tables.xlsx]

## Sheet: Table S1 - plants
Table S1 Detail list of the tested viruses in all raspberry plant samples of the study
Types of sampling site: commercial plantation - commercially cultivated raspberry; garden retailer - raspberry seedlings purchased from garden centers and hobby markets; private garden - raspberry plants in small gardens; wild raspberry plants - forest and woodland patches
Abbreviations for viruses: ApMV (Apple mosaic virus), ArMV (Arabis mosaic virus), BRNV (Black raspberry necrosis virus), CLRV (Cherry leaf roll virus), CMV (Cucumber mosaic virus), RaVA (Raspberry associated virus A), RBDV (Raspberry bushy dwarf virus), RLBV (Raspberry leaf blotch virus), RLMV (Raspberry leaf mottle virus), RpRSV (raspberry ringspot virus), RVCV (Raspberry vein chlorosis virus), …
Virus detection: "+" - positive detection, "-" - negative detection, green background = positive detection confirmed by Sanger sequencing, accession numbers are shown for sequences deposited in GenBank
ApMV, ArMV, CMV, RpRSV and SLRSV were tested by qPCR; BRNV, CLRV, RaVA, RBDV, RLBV, RLMV, RVCV, RYNV and TBRV were tested by RT-PCR
Arthropod detection: "+" - arthropod collected, "-" - arthropod not found
Abbreviations for symptoms: B: diffusion blotching, C: leaf curl, CD: chlorotic dots, CDL: chlorotic dots and lines, CM: chlorotic mottle, D: dwarf, DGM: dark green mosaic, DGV: dark green veins, DM: dot mosaic, FM: flower malformation, LFS: light green sectors, LGAV: light green around veins, LMA: leaf malformation, LNL: local necrotic lesions, LNLH: local necrotic lesions with chlorotic halo, M…
Sampling Site					Cultivar	Isolate	Symptoms	Arthropods	ApMV	ArMV	BRNV	CLRV	CMV	RaVA	RBDV	RLBV	RLMV	RpRSV	RVCV	RYNV	SLRSV	TBRV	Sample Code
Region	Code	Municipality	Geographical Coordinates	Type
Central Bohemian	Co_CB 1	Břežany II	50.0945483N, 14.8155772E	commercial plantation	Polka	A679	none	+	-	-	-	+	-	-	+	-	-	-	-	PX549242	-	-	40/2021
Central Bohemian	Co_CB 1	Břežany II	50.0945483N, 14.8155772E	commercial plantation	Polka	A949	none	+	-	-	-	-	-	-	+	-	-	-	-	+	-	-	41/2021
Central Bohemian	Co_CB 1	Břežany II	50.0945483N, 14.8155772E	commercial plantation	Polka	A951	none	+	-	-	-	-	-	-	+	-	-	-	-	+	-	-	43/2021
Central Bohemian	Co_CB 1	Břežany II	50.0945483N, 14.8155772E	commercial plantation	Polka	A964	none	+	-	-	-	-	-	+	+	-	-	-	-	+	-	-	44/2021
Central Bohemian	Co_CB 1	Břežany II	50.0945483N, 14.8155772E	commercial plantation	Polka	A965	none	+	-	-	-	-	-	+	+	-	-	-	-	+	-	-	45/2021
Central Bohemian	Co_CB 1	Břežany II	50.0945483N, 14.8155772E	commercial plantation	Polka	A966	LGS	+	-	-	+	-	-	+	+	-	-	-	-	+	-	-	46/2021
Central Bohemian	Co_CB 1	Břežany II	50.0945483N, 14.8155772E	commercial plantation	Polka	B38	LGAV	-	-	-	-	-	-	-	+	-	-	-	-	+	-	-	187/2021
Central Bohemian	Co_CB 1	Břežany II	50.0945483N, 14.8155772E	commercial plantation	Polka	B39	DGV,Y	-	-	-	PX549255	-	-	-	+	+	-	-	-	+	-	-	188/2021
Central Bohemian	Co_CB 1	Břežany II	50.0945483N, 14.8155772E	commercial plantation	Polka	B40	Y,N	+	-	-	-	-	-	+	+	-	-	-	-	-	-	-	189/2021
Central Bohemian	Co_CB 1	Břežany II	50.0945483N, 14.8155772E	commercial plantation	Polka	B41	DGV,Y	+	-	-	-	-	-	-	+	-	PX549259	-	-	-	-	-	190/2021
Central Bohemian	Co_CB 1	Břežany II	50.0945483N, 14.8155772E	commercial plantation	Polka	B42	M,Y	-	-	-	-	-	-	-	+	-	-	-	-	-	-	-	191/2021
Central Bohemian	Co_CB 1	Břežany II	50.0945483N, 14.8155772E	commercial plantation	Polka	B43	DGV,Y	-	-	-	-	-	-	+	+	-	-	-	-	-	-	-	192/2021
Central Bohemian	Co_CB 1	Břežany II	50.0945483N, 14.8155772E	commercial plantation	Polka	B44	Y	-	-	-	+	-	-	+	+	-	-	-	-	+	-	-	193/2021
Central Bohemian	Co_CB 1	Břežany II	50.0945483N, 14.8155772E	commercial plantation	Polka	B45	LGAV	-	-	-	-	-	-	+	+	-	-	-	-	+	-	-	194/2021
Central Bohemian	Co_CB 1	Břežany II	50.0945483N, 14.8155772E	commercial plantation	Polka	B46	Y	-	-	-	-	-	-	+	+	-	-	-	-	+	-	-	195/2021
Central Bohemian	Co_CB 1	Břežany II	50.0945483N, 14.8155772E	commercial plantation	Polka	B47	LMa,Y	+	-	-	-	-	-	+	+	-	-	-	-	+	-	-	196/2021
Central Bohemian	Co_CB 1	Břežany II	50.0945483N, 14.8155772E	commercial plantation	Polka	B48	Y	-	-	-	-	-	-	+	+	-	-	-	-	+	-	-	197/2021
Central Bohemian	Co_CB 1	Břežany II	50.0945483N, 14.8155772E	commercial plantation	Polka	B49	Y	-	-	-	-	-	-	-	+	-	-	-	-	-	-	-	198/2021
Central Bohemian	Co_CB 1	Břežany II	50.0945483N, 14.8155772E	commercial plantation	Polka	B50	Y	-	-	-	-	-	-	+	+	-	-	-	-	-	-	-	199/2021
Central Bohemian	Co_CB 1	Břežany II	50.0945483N, 14.8155772E	commercial plantation	Polka	B51	Y	-	-	-	+	-	-	+	+	-	-	-	-	-	-	-	200/2021
Central Bohemian	Co_CB 1	Břežany II	50.0945483N, 14.8155772E	commercial plantation	Polka	B52	N,VCM	-	-	-	-	-	-	+	+	-	-	-	-	-	-	-	201/2021
Central Bohemian	Co_CB 1	Břežany II	50.0945483N, 14.8155772E	commercial plantation	Polka	B53	Y	-	-	-	-	-	-	+	+	-	-	-	-	+	-	-	202/2021
Central Bohemian	Co_CB 1	Břežany II	50.0945483N, 14.8155772E	commercial plantation	Polka	B54	DGV,Y	-	-	-	-	-	-	-	+	-	-	-	-	-	-	-	203/2021
Central Bohemian	Co_CB 1	Břežany II	50.0945483N, 14.8155772E	commercial plantation	Polka	B55	LMa,Y	-	-	-	-	-	-	+	+	-	-	-	-	+	-	-	204/2021
Central Bohemian	Co_CB 1	Břežany II	50.0945483N, 14.8155772E	commercial plantation	Polka	B56	none	+	-	-	-	-	-	+	+	-	-	-	-	+	-	-	205/2021
Central Bohemian	Co_CB 1	Břežany II	50.0945483N, 14.8155772E	commercial plantation	Polka	B57	Y	-	-	-	-	-	-	+	+	-	-	-	-	-	-	-	206/2021
Central Bohemian	Co_CB 1	Břežany II	50.0945483N, 14.8155772E	commercial plantation	Polka	B58	none	+	-	-	-	-	-	+	+	-	-	-	-	-	-	-	207/2021
Central Bohemian	Co_CB 1	Břežany II	50.0945483N, 14.8155772E	commercial plantation	Polka	B59	Y	+	-	-	-	-	-	+	+	-	-	-	-	-	-	-	208/2021
Central Bohemian	Co_CB 1	Břežany II	50.0945483N, 14.8155772E	commercial plantation	Polka	B60	Y	-	-	-	-	-	-	-	+	-	-	-	-	-	-	-	209/2021
Central Bohemian	Co_CB 1	Břežany II	50.0945483N, 14.8155772E	commercial plantation	Polka	B61	LGAV	+	-	-	-	-	-	-	+	-	-	-	-	-	-	-	210/2021
Central Bohemian	Co_CB 1	Břežany II	50.0945483N, 14.8155772E	commercial plantation	Polka	B62	DGV,Y	-	-	-	-	-	-	-	-	-	-	-	-	-	-	-	211/2021
Central Bohemian	Co_CB 1	Břežany II	50.0945483N, 14.8155772E	commercial plantation	Polka	B63	Y	+	-	-	-	-	-	-	-	-	-	-	-	-	-	-	212/2021
Central Bohemian	Co_CB 1	Břežany II	50.0945483N, 14.8155772E	commercial plantation	Sugana	A930	none	+	-	-	-	-	-	-	+	-	-	-	-	-	-	-	48/2021
Central Bohemian	Co_CB 1	Břežany II	50.0945483N, 14.8155772E	commercial plantation	Sugana	A934	none	+	-	-	-	-	-	-	+	+	-	-	-	-	-	-	21/2021
Central Bohemian	Co_CB 1	Břežany II	50.0945483N, 14.8155772E	commercial plantation	Sugana	A943	none	+	-	-	-	-	-	-	-	-	-	-	-	-	-	-	32/2021
Central Bohemian	Co_CB 1	Břežany II	50.0945483N, 14.8155772E	commercial plantation	Sugana	A947	none	-	-	-	-	-	-	-	-	-	-	-	-	-	-	-	38/2021
Central Bohemian	Co_CB 1	Břežany II	50.0945483N, 14.8155772E	commercial plantation	Sugana	A948	none	+	-	-	-	-	-	-	-	-	-	-	-	-	-	-	39/2021
Central Bohemian	Co_CB 1	Břežany II	50.0945483N, 14.8155772E	commercial plantation	Sugana	A950	none	+	-	-	-	-	-	-	+	-	-	-	-	-	-	-	42/2021
Central Bohemian	Co_CB 1	Břežany II	50.0945483N, 14.8155772E	commercial plantation	Sugana	A967	none	+	-	-	-	-	-	-	+	-	-	-	-	-	-	+	47/2021
Central Bohemian	Co_CB 1	Břežany II	50.0945483N, 14.8155772E	commercial plantation	Sugana	B64	Y	+	-	-	-	-	-	-	+	-	-	-	-	-	-	-	213/2021
Central Bohemian	Co_CB 1	Břežany II	50.0945483N, 14.8155772E	commercial plantation	Sugana	B65	M	+	-	-	-	-	-	-	-	-	-	-	-	+	-	-	214/2021
Central Bohemian	Co_CB 1	Břežany II	50.0945483N, 14.8155772E	commercial plantation	Sugana	B66	R	+	-	-	-	-	-	-	-	-	-	-	-	-	-	-	215/2021
Central Bohemian	Co_CB 1	Břežany II	50.0945483N, 14.8155772E	commercial plantation	Sugana	B67	DGV	+	-	-	-	-	-	-	+	-	-	-	-	+	-	-	216/2021
Central Bohemian	Co_CB 1	Břežany II	50.0945483N, 14.8155772E	commercial plantation	Sugana	B68	LGAV	-	-	-	-	-	-	-	+	-	-	-	-	-	-	-	217/2021
Central Bohemian	Co_CB 1	Břežany II	50.0945483N, 14.8155772E	commercial plantation	Sugana	B69	Y	-	-	-	-	-	-	-	+	-	-	-	-	-	-	-	218/2021
Central Bohemian	Co_CB 1	Břežany II	50.0945483N, 14.8155772E	commercial plantation	Sugana	B70	none	+	-	-	-	-	-	-	+	-	-	-	-	-	-	-	219/2021
Central Bohemian	Co_CB 1	Břežany II	50.0945483N, 14.8155772E	commercial plantation	Sugana	B71	none	+	-	-	-	-	-	-	+	-	-	-	-	-	-	-	220/2021
Central Bohemian	Co_CB 1	Břežany II	50.0945483N, 14.8155772E	commercial plantation	Sugana	B72	none	+	-	-	-	-	-	-	+	-	-	-	-	-	-	-	221/2021
Central Bohemian	Co_CB 2	Dobré Pole, Vitice	50.0053194N, 14.9225008E	commercial plantation	Enrosadira	A675	none	-	-	-	-	-	-	-	+	-	+	-	-	-	-	-	22/2021
Central Bohemian	Co_CB 2	Dobré Pole, Vitice	50.0053194N, 14.9225008E	commercial plantation	Enrosadira	A677	none	+	-	-	-	+	-	-	-	-	+	-	-	-	-	-	34/2021
Central Bohemian	Co_CB 2	Dobré Pole, Vitice	50.0053194N, 14.9225008E	commercial plantation	Enrosadira	A678	none	+	-	-	-	-	-	-	-	-	+	-	-	-	-	-	36/2021
Central Bohemian	Co_CB 2	Dobré Pole, Vitice	50.0053194N, 14.9225008E	commercial plantation	Enrosadira	A936	none	+	-	-	-	-	-	-	-	-	-	-	-	-	-	-	24/2021
Central Bohemian	Co_CB 2	Dobré Pole, Vitice	50.0053194N, 14.9225008E	commercial plantation	Enrosadira	A937	none	+	-	-	PX549256	-	-	-	-	-	+	-	-	-	-	-	25/2021
Central Bohemian	Co_CB 2	Dobré Pole, Vitice	50.0053194N, 14.9225008E	commercial plantation	Enrosadira	A938	none	+	-	-	-	-	-	-	-	-	+	-	-	-	-	-	26/2021
Central Bohemian	Co_CB 2	Dobré Pole, Vitice	50.0053194N, 14.9225008E	commercial plantation	Enrosadira	A944	none	+	-	-	-	-	-	-	-	-	-	-	-	-	-	-	33/2021
Central Bohemian	Co_CB 2	Dobré Pole, Vitice	50.0053194N, 14.9225008E	commercial plantation	Enrosadira	A945	none	+	-	-	-	-	-	-	-	-	+	-	-	-	-	-	35/2021
Central Bohemian	Co_CB 2	Dobré Pole, Vitice	50.0053194N, 14.9225008E	commercial plantation	Enrosadira	A946	none	+	-	-	-	-	-	-	-	-	-	-	-	-	-	-	37/2021
Central Bohemian	Co_CB 2	Dobré Pole, Vitice	50.0053194N, 14.9225008E	commercial plantation	Enrosadira	A992	Y	-	-	-	-	-	-	-	+	-	-	-	-	-	-	-	141/2021
Central Bohemian	Co_CB 2	Dobré Pole, Vitice	50.0053194N, 14.9225008E	commercial plantation	Enrosadira	A993	Y	-	-	-	-	-	-	-	+	-	-	-	-	-	-	-	142/2021
Central Bohemian	Co_CB 2	Dobré Pole, Vitice	50.0053194N, 14.9225008E	commercial plantation	Enrosadira	A994	none	+	-	-	-	-	-	-	-	-	-	-	-	-	-	-	143/2021
Central Bohemian	Co_CB 2	Dobré Pole, Vitice	50.0053194N, 14.9225008E	commercial plantation	Enrosadira	A995	Y	-	-	-	-	-	-	-	+	-	-	-	-	-	-	+	144/2021
Central Bohemian	Co_CB 2	Dobré Pole, Vitice	50.0053194N, 14.9225008E	commercial plantation	Enrosadira	A996	Y	+	-	-	+	-	-	-	+	-	-	-	-	+	-	-	145/2021
Central Bohemian	Co_CB 2	Dobré Pole, Vitice	50.0053194N, 14.9225008E	commercial plantation	Enrosadira	A997	C,D,Y	+	-	-	-	-	-	-	+	-	-	-	-	-	-	-	146/2021
Central Bohemian	Co_CB 2	Dobré Pole, Vitice	50.0053194N, 14.9225008E	commercial plantation	Enrosadira	A998	DGM	+	-	-	-	-	-	-	+	-	-	-	-	+	-	-	147/2021
Central Bohemian	Co_CB 2	Dobré Pole, Vitice	50.0053194N, 14.9225008E	commercial plantation	Enrosadira	A999	M	+	-	-	-	-	-	-	-	-	-	-	-	+	-	-	148/2021
Central Bohemian	Co_CB 2	Dobré Pole, Vitice	50.0053194N, 14.9225008E	commercial plantation	Enrosadira	B1	D,R,Y	-	-	-	-	-	-	-	-	-	-	-	-	-	-	-	149/2021
Central Bohemian	Co_CB 2	Dobré Pole, Vitice	50.0053194N, 14.9225008E	commercial plantation	Enrosadira	B10	D,R,Y	-	-	-	-	-	-	-	-	-	-	-	-	+	-	-	158/2021
Central Bohemian	Co_CB 2	Dobré Pole, Vitice	50.0053194N, 14.9225008E	commercial plantation	Enrosadira	B11	D,R,Y	-	-	-	-	-	-	-	-	-	-	-	-	+	-	-	159/2021
Central Bohemian	Co_CB 2	Dobré Pole, Vitice	50.0053194N, 14.9225008E	commercial plantation	Enrosadira	B12	DGV,Y	-	-	-	-	-	-	-	+	-	-	-	-	+	-	-	160/2021
Central Bohemian	Co_CB 2	Dobré Pole, Vitice	50.0053194N, 14.9225008E	commercial plantation	Enrosadira	B13	LMa	+	-	-	+	-	-	-	-	-	-	-	-	-	-	-	161/2021
Central Bohemian	Co_CB 2	Dobré Pole, Vitice	50.0053194N, 14.9225008E	commercial plantation	Enrosadira	B14	DM	-	-	-	-	-	-	-	-	-	+	-	-	-	-	-	162/2021
Central Bohemian	Co_CB 2	Dobré Pole, Vitice	50.0053194N, 14.9225008E	commercial plantation	Enrosadira	B15	C,LMA	-	-	-	-	-	-	-	-	-	-	-	-	-	-	-	163/2021
Central Bohemian	Co_CB 2	Dobré Pole, Vitice	50.0053194N, 14.9225008E	commercial plantation	Enrosadira	B16	DM	-	-	-	-	-	-	-	-	-	+	-	-	-	-	-	164/2021
Central Bohemian	Co_CB 2	Dobré Pole, Vitice	50.0053194N, 14.9225008E	commercial plantation	Enrosadira	B18	DM	-	-	-	-	-	-	-	-	-	-	-	-	-	-	-	165/2021
Central Bohemian	Co_CB 2	Dobré Pole, Vitice	50.0053194N, 14.9225008E	commercial plantation	Enrosadira	B19	C,LMA	+	-	-	-	-	-	-	-	-	-	-	-	-	-	PX549275	166/2021
Central Bohemian	Co_CB 2	Dobré Pole, Vitice	50.0053194N, 14.9225008E	commercial plantation	Enrosadira	B2	Y	+	-	-	-	-	-	-	+	-	-	-	-	-	-	-	150/2021
Central Bohemian	Co_CB 2	Dobré Pole, Vitice	50.0053194N, 14.9225008E	commercial plantation	Enrosadira	B20	none	-	-	-	-	-	-	-	-	-	-	-	-	-	-	-	167/2021
Central Bohemian	Co_CB 2	Dobré Pole, Vitice	50.0053194N, 14.9225008E	commercial plantation	Enrosadira	B21	C,P	+	-	-	-	-	-	-	-	-	PX549260	-	-	-	-	-	168/2021
Central Bohemian	Co_CB 2	Dobré Pole, Vitice	50.0053194N, 14.9225008E	commercial plantation	Enrosadira	B22	Y	-	-	-	-	-	-	-	-	-	+	-	-	-	-	-	169/2021
Central Bohemian	Co_CB 2	Dobré Pole, Vitice	50.0053194N, 14.9225008E	commercial plantation	Enrosadira	B23	LMA	+	-	-	-	-	-	-	-	-	-	-	-	-	-	-	170/2021
Central Bohemian	Co_CB 2	Dobré Pole, Vitice	50.0053194N, 14.9225008E	commercial plantation	Enrosadira	B24	DM	-	-	-	-	-	-	-	-	-	-	-	-	-	-	-	171/2021
Central Bohemian	Co_CB 2	Dobré Pole, Vitice	50.0053194N, 14.9225008E	commercial plantation	Enrosadira	B25	LMA,N,P	-	-	-	-	-	-	-	-	-	+	-	-	-	-	-	172/2021
Central Bohemian	Co_CB 2	Dobré Pole, Vitice	50.0053194N, 14.9225008E	commercial plantation	Enrosadira	B26	none	+	-	-	-	-	-	-	-	-	+	-	-	-	-	-	173/2021
Central Bohemian	Co_CB 2	Dobré Pole, Vitice	50.0053194N, 14.9225008E	commercial plantation	Enrosadira	B27	LMA	-	-	-	-	-	-	-	-	-	-	-	-	-	-	-	174/2021
Central Bohemian	Co_CB 2	Dobré Pole, Vitice	50.0053194N, 14.9225008E	commercial plantation	Enrosadira	B28	DM	-	-	-	+	-	-	-	-	-	+	-	-	-	-	-	175/2021
Central Bohemian	Co_CB 2	Dobré Pole, Vitice	50.0053194N, 14.9225008E	commercial plantation	Enrosadira	B3	none	+	-	-	-	-	-	-	+	-	-	-	-	-	-	-	151/2021
Central Bohemian	Co_CB 2	Dobré Pole, Vitice	50.0053194N, 14.9225008E	commercial plantation	Enrosadira	B4	none	+	-	-	+	-	-	-	-	-	-	-	-	-	-	-	152/2021
Central Bohemian	Co_CB 2	Dobré Pole, Vitice	50.0053194N, 14.9225008E	commercial plantation	Enrosadira	B5	none	+	-	-	-	-	-	-	-	-	-	-	-	-	-	-	153/2021
Central Bohemian	Co_CB 2	Dobré Pole, Vitice	50.0053194N, 14.9225008E	commercial plantation	Enrosadira	B6	none	+	-	-	+	-	-	-	-	-	+	-	-	-	-	-	154/2021
Central Bohemian	Co_CB 2	Dobré Pole, Vitice	50.0053194N, 14.9225008E	commercial plantation	Enrosadira	B7	M	-	-	-	-	-	-	-	-	-	-	-	-	-	-	-	155/2021
Central Bohemian	Co_CB 2	Dobré Pole, Vitice	50.0053194N, 14.9225008E	commercial plantation	Enrosadira	B8	LMA	+	-	-	-	-	-	-	-	-	-	-	-	-	-	-	156/2021
Central Bohemian	Co_CB 2	Dobré Pole, Vitice	50.0053194N, 14.9225008E	commercial plantation	Enrosadira	B9	C,LMA,Y	-	-	-	-	-	-	-	+	-	-	-	-	+	-	-	157/2021
Central Bohemian	Co_CB 2	Dobré Pole, Vitice	50.0053194N, 14.9225008E	commercial plantation	Sugana	A676	none	+	-	-	-	-	-	-	-	-	+	-	-	-	-	-	28/2021
Central Bohemian	Co_CB 2	Dobré Pole, Vitice	50.0053194N, 14.9225008E	commercial plantation	Sugana	A680	Y	-	-	-	-	-	-	-	+	-	-	-	-	-	-	-	49/2021
Central Bohemian	Co_CB 2	Dobré Pole, Vitice	50.0053194N, 14.9225008E	commercial plantation	Sugana	A935	none	+	-	-	-	-	-	-	-	-	-	-	-	-	-	-	23/2021
Central Bohemian	Co_CB 2	Dobré Pole, Vitice	50.0053194N, 14.9225008E	commercial plantation	Sugana	A939	none	+	-	-	-	-	-	-	-	-	-	-	-	-	-	-	27/2021
Central Bohemian	Co_CB 2	Dobré Pole, Vitice	50.0053194N, 14.9225008E	commercial plantation	Sugana	A940	none	+	-	-	-	-	-	-	-	-	-	-	-	-	-	-	29/2021
Central Bohemian	Co_CB 2	Dobré Pole, Vitice	50.0053194N, 14.9225008E	commercial plantation	Sugana	A941	none	+	-	-	-	-	-	-	-	-	-	-	-	-	-	-	30/2021
Central Bohemian	Co_CB 2	Dobré Pole, Vitice	50.0053194N, 14.9225008E	commercial plantation	Sugana	A942	none	+	-	-	-	-	-	-	-	-	-	-	-	-	-	-	31/2021
Hradec Králové	Co_HK 1	Vyhnánov, Doudleby nad Orlicí	50.1001158N, 16.2565464E	commercial plantation	Canby	A708	D, Y	-	-	-	+	-	-	-	+	-	+	-	-	+	-	-	63/2021
Hradec Králové	Co_HK 1	Vyhnánov, Doudleby nad Orlicí	50.1001158N, 16.2565464E	commercial plantation	Canby	A709	D, Y	-	-	-	PX549253	-	-	PX549274	+	-	+	-	-	+	-	-	64/2021
Hradec Králové	Co_HK 1	Vyhnánov, Doudleby nad Orlicí	50.1001158N, 16.2565464E	commercial plantation	Canby	A710	D, Y	-	-	-	+	-	-	+	+	-	+	-	-	-	-	-	65/2021
Hradec Králové	Co_HK 1	Vyhnánov, Doudleby nad Orlicí	50.1001158N, 16.2565464E	commercial plantation	Canby	A711	DGV, N, Y	-	-	-	+	-	-	-	+	-	+	-	-	-	-	-	66/2021
Hradec Králové	Co_HK 1	Vyhnánov, Doudleby nad Orlicí	50.1001158N, 16.2565464E	commercial plantation	Canby	A712	D,M,VC,N	-	-	-	+	-	-	+	+	-	+	-	-	+	-	-	67/2021
Hradec Králové	Co_HK 1	Vyhnánov, Doudleby nad Orlicí	50.1001158N, 16.2565464E	commercial plantation	Canby	A713	D,Y	-	-	-	+	-	-	-	+	-	+	-	-	-	-	-	68/2021
Hradec Králové	Co_HK 1	Vyhnánov, Doudleby nad Orlicí	50.1001158N, 16.2565464E	commercial plantation	Canby	A714	D,M,VC,N	-	-	-	-	-	-	-	+	-	+	-	-	+	-	-	69/2021
Hradec Králové	Co_HK 1	Vyhnánov, Doudleby nad Orlicí	50.1001158N, 16.2565464E	commercial plantation	Canby	A715	D, Y	-	-	-	+	-	-	-	+	-	+	-	-	+	-	-	70/2021
Hradec Králové	Co_HK 1	Vyhnánov, Doudleby nad Orlicí	50.1001158N, 16.2565464E	commercial plantation	Canby	A716	D,DGV,Y	-	-	-	+	-	-	-	+	-	+	-	+	-	-	-	71/2021
Hradec Králové	Co_HK 1	Vyhnánov, Doudleby nad Orlicí	50.1001158N, 16.2565464E	commercial plantation	Canby	A717	D, Y	-	-	-	+	-	-	-	+	-	+	-	-	-	-	-	72/2021
Hradec Králové	Co_HK 1	Vyhnánov, Doudleby nad Orlicí	50.1001158N, 16.2565464E	commercial plantation	Canby	A718	D,N,Y	-	-	-	-	-	-	-	+	-	+	-	-	-	-	-	73/2021
Hradec Králové	Co_HK 1	Vyhnánov, Doudleby nad Orlicí	50.1001158N, 16.2565464E	commercial plantation	Canby	A719	D,DGV,N,Y	-	-	-	+	-	-	-	+	-	+	-	-	-	-	-	74/2021
Hradec Králové	Co_HK 1	Vyhnánov, Doudleby nad Orlicí	50.1001158N, 16.2565464E	commercial plantation	Canby	A720	D,DGV,N,Y	-	-	-	+	-	-	-	+	-	+	-	-	-	-	-	75/2021
Hradec Králové	Co_HK 1	Vyhnánov, Doudleby nad Orlicí	50.1001158N, 16.2565464E	commercial plantation	Canby	A721	D	-	-	-	+	-	-	-	+	-	+	-	-	-	-	-	76/2021
Hradec Králové	Co_HK 1	Vyhnánov, Doudleby nad Orlicí	50.1001158N, 16.2565464E	commercial plantation	Canby	B181	D, Y	+	-	-	+	-	-	-	+	-	+	-	+	PX549244	-	-	1/2022
Hradec Králové	Co_HK 1	Vyhnánov, Doudleby nad Orlicí	50.1001158N, 16.2565464E	commercial plantation	Canby	B182	D,FM,N,R,Y	+	-	-	+	-	-	+	+	-	+	-	-	-	-	-	2/2022
Hradec Králové	Co_HK 1	Vyhnánov, Doudleby nad Orlicí	50.1001158N, 16.2565464E	commercial plantation	Canby	B183	D,Y	+	-	-	+	+	-	-	+	-	+	-	+	+	-	-	3/2022
Hradec Králové	Co_HK 1	Vyhnánov, Doudleby nad Orlicí	50.1001158N, 16.2565464E	commercial plantation	Canby	B184	D,N,Y	-	-	-	+	-	-	+	+	-	+	-	-	-	-	-	4/2022
Hradec Králové	Co_HK 1	Vyhnánov, Doudleby nad Orlicí	50.1001158N, 16.2565464E	commercial plantation	Canby	B189	D,Y	+	-	-	+	+	-	+	+	-	+	-	-	-	-	-	5/2022
Hradec Králové	Co_HK 1	Vyhnánov, Doudleby nad Orlicí	50.1001158N, 16.2565464E	commercial plantation	Canby	B190	D,Y	+	-	-	+	-	-	+	+	-	+	-	-	-	-	-	6/2022
Hradec Králové	Co_HK 1	Vyhnánov, Doudleby nad Orlicí	50.1001158N, 16.2565464E	commercial plantation	Canby	B191	D,R,Y	+	-	-	-	-	-	+	+	-	+	-	-	-	-	-	7/2022
Hradec Králové	Co_HK 1	Vyhnánov, Doudleby nad Orlicí	50.1001158N, 16.2565464E	commercial plantation	Canby	B192	D,Y	+	-	-	+	-	-	-	+	-	+	-	-	-	-	-	8/2022
Hradec Králové	Co_HK 1	Vyhnánov, Doudleby nad Orlicí	50.1001158N, 16.2565464E	commercial plantation	Canby	B193	D,N,Y	+	-	-	+	-	-	-	+	-	+	-	-	-	-	-	9/2022
Hradec Králové	Co_HK 1	Vyhnánov, Doudleby nad Orlicí	50.1001158N, 16.2565464E	commercial plantation	Canby	B194	D,Y	+	-	-	+	-	-	-	+	-	+	-	-	-	-	-	10/2022
Hradec Králové	Co_HK 1	Vyhnánov, Doudleby nad Orlicí	50.1001158N, 16.2565464E	commercial plantation	Canby	B195	D,Y	+	-	-	+	+	-	-	+	-	+	-	-	+	-	-	11/2022
Hradec Králové	Co_HK 1	Vyhnánov, Doudleby nad Orlicí	50.1001158N, 16.2565464E	commercial plantation	Canby	B196	D,Y	+	-	-	+	-	-	-	+	-	+	-	-	-	-	-	12/2022
Hradec Králové	Co_HK 1	Vyhnánov, Doudleby nad Orlicí	50.1001158N, 16.2565464E	commercial plantation	Canby	B197	D,Y	+	-	-	+	+	-	+	+	-	+	-	-	-	-	-	13/2022
Hradec Králové	Co_HK 1	Vyhnánov, Doudleby nad Orlicí	50.1001158N, 16.2565464E	commercial plantation	Canby	B198	D	-	-	-	+	-	-	-	+	-	+	-	-	-	-	-	14/2022
Hradec Králové	Co_HK 1	Vyhnánov, Doudleby nad Orlicí	50.1001158N, 16.2565464E	commercial plantation	Canby	B199	D,N,Y	+	-	-	+	+	-	+	+	-	+	-	-	+	-	-	15/2022
Hradec Králové	Co_HK 1	Vyhnánov, Doudleby nad Orlicí	50.1001158N, 16.2565464E	commercial plantation	Canby	B200	D,N,Y	+	-	-	+	+	-	-	+	-	+	-	-	+	-	-	16/2022
Hradec Králové	Co_HK 1	Vyhnánov, Doudleby nad Orlicí	50.1001158N, 16.2565464E	commercial plantation	Canby	B205	D,R,Y	+	-	-	+	+	-	-	+	-	+	-	-	PX549243	-	-	17/2022
Hradec Králové	Co_HK 1	Vyhnánov, Doudleby nad Orlicí	50.1001158N, 16.2565464E	commercial plantation	Canby	B206	D,R,Y	+	-	-	+	+	-	-	+	-	+	-	PX549265	+	-	-	18/2022
Hradec Králové	Co_HK 1	Vyhnánov, Doudleby nad Orlicí	50.1001158N, 16.2565464E	commercial plantation	Canby	B207	D	+	-	-	+	+	-	-	+	-	+	-	-	+	-	-	19/2022
Hradec Králové	Co_HK 1	Vyhnánov, Doudleby nad Orlicí	50.1001158N, 16.2565464E	commercial plantation	Canby	B208	D	+	-	-	+	+	-	-	+	-	+	-	-	-	-	-	20/2022
Hradec Králové	Co_HK 1	Vyhnánov, Doudleby nad Orlicí	50.1001158N, 16.2565464E	commercial plantation	Canby	B311	D	+	-	-	+	-	-	-	+	-	+	-	-	-	-	-	20A/2022
Hradec Králové	Co_HK 1	Vyhnánov, Doudleby nad Orlicí	50.1001158N, 16.2565464E	commercial plantation	Canby	B312	D,R	+	-	-	+	+	-	-	+	-	+	-	-	-	-	-	21A/2022
Hradec Králové	Co_HK 1	Vyhnánov, Doudleby nad Orlicí	50.1001158N, 16.2565464E	commercial plantation	Canby	B313	D,Y,FM	+	-	-	+	-	-	-	+	-	+	-	-	-	-	-	21/2022
Hradec Králové	Co_HK 1	Vyhnánov, Doudleby nad Orlicí	50.1001158N, 16.2565464E	commercial plantation	Canby	B314	D,Y	+	-	-	+	-	-	-	+	-	-	-	-	-	-	-	22/2022
Hradec Králové	Co_HK 1	Vyhnánov, Doudleby nad Orlicí	50.1001158N, 16.2565464E	commercial plantation	Canby	B315	D,R	+	-	-	+	+	-	-	+	-	+	-	-	-	-	-	23/2022
Hradec Králové	Co_HK 1	Vyhnánov, Doudleby nad Orlicí	50.1001158N, 16.2565464E	commercial plantation	Canby	B316	D,R	+	-	-	+	+	-	-	+	-	+	-	-	-	-	-	24/2022
Hradec Králové	Co_HK 1	Vyhnánov, Doudleby nad Orlicí	50.1001158N, 16.2565464E	commercial plantation	Canby	B329	D,R	+	-	-	+	+	-	-	+	-	+	-	-	-	-	-	25/2022
Hradec Králové	Co_HK 1	Vyhnánov, Doudleby nad Orlicí	50.1001158N, 16.2565464E	commercial plantation	Canby	B330	D,R	+	-	-	+	+	-	-	+	-	+	-	-	-	-	-	26/2022
Hradec Králové	Co_HK 1	Vyhnánov, Doudleby nad Orlicí	50.1001158N, 16.2565464E	commercial plantation	Canby	B331	D,R	+	-	-	+	+	-	-	+	-	+	-	-	-	-	-	27/2022
Hradec Králové	Co_HK 1	Vyhnánov, Doudleby nad Orlicí	50.1001158N, 16.2565464E	commercial plantation	Canby	B332	D,R	+	-	-	+	-	-	-	+	-	+	-	-	-	-	-	28/2022
Hradec Králové	Co_HK 1	Vyhnánov, Doudleby nad Orlicí	50.1001158N, 16.2565464E	commercial plantation	Canby	B333	D	+	-	-	+	+	-	-	+	-	+	-	+	-	-	-	29/2022
Hradec Králové	Co_HK 1	Vyhnánov, Doudleby nad Orlicí	50.1001158N, 16.2565464E	commercial plantation	Canby	B334	D,Y	+	-	-	+	+	-	-	+	-	+	-	-	-	-	-	30/2022
Hradec Králové	Co_HK 1	Vyhnánov, Doudleby nad Orlicí	50.1001158N, 16.2565464E	commercial plantation	Canby	B335	D,R	+	-	-	+	-	-	-	+	-	+	-	-	-	-	-	31/2022
Hradec Králové	Co_HK 1	Vyhnánov, Doudleby nad Orlicí	50.1001158N, 16.2565464E	commercial plantation	Canby	B336	D,R	+	-	-	+	+	-	-	+	-	+	-	-	-	-	-	32/2022
Hradec Králové	Co_HK 1	Vyhnánov, Doudleby nad Orlicí	50.1001158N, 16.2565464E	commercial plantation	Canby	B337	D,Y	+	-	-	+	+	-	-	+	-	+	-	-	-	-	-	33/2022
Hradec Králové	Co_HK 1	Vyhnánov, Doudleby nad Orlicí	50.1001158N, 16.2565464E	commercial plantation	Canby	B338	D,R	+	-	-	+	-	-	-	+	-	+	-	-	-	-	-	34/2022
Hradec Králové	Co_HK 1	Vyhnánov, Doudleby nad Orlicí	50.1001158N, 16.2565464E	commercial plantation	Canby	B339	D	+	-	-	+	+	-	-	+	-	+	-	-	-	-	-	35/2022
Hradec Králové	Co_HK 1	Vyhnánov, Doudleby nad Orlicí	50.1001158N, 16.2565464E	commercial plantation	Canby	B340	D,R	+	-	-	+	+	-	-	+	-	+	-	-	-	-	-	36/2022
Hradec Králové	Co_HK 1	Vyhnánov, Doudleby nad Orlicí	50.1001158N, 16.2565464E	commercial plantation	Canby	B341	D,FM,R,Y	-	-	-	+	+	-	-	+	-	+	-	-	+	-	-	37/2022
Hradec Králové	Co_HK 1	Vyhnánov, Doudleby nad Orlicí	50.1001158N, 16.2565464E	commercial plantation	Canby	B342	D,Y	-	-	-	+	+	-	-	+	-	+	-	-	+	-	-	38/2022
Hradec Králové	Co_HK 1	Vyhnánov, Doudleby nad Orlicí	50.1001158N, 16.2565464E	commercial plantation	Canby	B343	D,Y	-	-	-	+	+	-	-	+	-	+	-	-	+	-	-	39/2022
Hradec Králové	Co_HK 1	Vyhnánov, Doudleby nad Orlicí	50.1001158N, 16.2565464E	commercial plantation	Canby	B344	D	+	-	-	+	+	-	-	+	-	PX549262	-	-	+	-	-	40/2022
Hradec Králové	Co_HK 1	Vyhnánov, Doudleby nad Orlicí	50.1001158N, 16.2565464E	commercial plantation	Canby	B345	D	+	-	-	+	+	-	-	+	-	-	-	-	-	-	-	41/2022
Hradec Králové	Co_HK 1	Vyhnánov, Doudleby nad Orlicí	50.1001158N, 16.2565464E	commercial plantation	Canby	B346	D,CD	-	-	-	+	+	-	-	+	-	+	-	-	-	-	-	42/2022
Hradec Králové	Co_HK 1	Vyhnánov, Doudleby nad Orlicí	50.1001158N, 16.2565464E	commercial plantation	Canby	B347	D	-	-	-	+	+	-	-	+	-	-	-	-	-	-	-	43/2022
Hradec Králové	Co_HK 1	Vyhnánov, Doudleby nad Orlicí	50.1001158N, 16.2565464E	commercial plantation	Canby	B348	D	+	-	-	+	-	-	-	-	-	-	-	-	-	-	-	44/2022
Hradec Králové	Co_HK 1	Vyhnánov, Doudleby nad Orlicí	50.1001158N, 16.2565464E	commercial plantation	Canby	B349	D,R	-	-	-	+	+	-	-	-	-	+	-	-	-	-	-	45/2022
Hradec Králové	Co_HK 2	Synkov-Slemeno	50.1549619N, 16.2606461E	commercial plantation	Glen Ample	A920	none	+	-	-	-	-	-	-	-	-	-	-	-	-	-	-	79/2021
Hradec Králové	Co_HK 2	Synkov-Slemeno	50.1549619N, 16.2606461E	commercial plantation	Glen Ample	A921	B	+	-	-	-	-	-	-	-	PX549272	-	-	-	-	-	-	80/2021
Hradec Králové	Co_HK 2	Synkov-Slemeno	50.1549619N, 16.2606461E	commercial plantation	Tulameen	A922	none	+	-	-	-	-	-	-	-	-	-	-	-	-	-	-	81/2021
Hradec Králové	Co_HK 2	Synkov-Slemeno	50.1549619N, 16.2606461E	commercial plantation	Tulameen	A923	none	+	-	-	-	-	-	-	-	-	-	-	-	-	-	-	82/2021
Hradec Králové	Co_HK 2	Synkov-Slemeno	50.1549619N, 16.2606461E	commercial plantation	Glen Ample	A924	none	+	-	-	-	-	-	-	-	-	-	-	-	-	-	-	83/2021
Hradec Králové	Co_HK 3	Kbelnice	50.4579444N, 15.3506272E	commercial plantation	unknown	A925	VC,Y	+	-	-	-	-	-	-	PX549246	-	-	-	+	-	-	-	84/2021
Hradec Králové	Co_HK 3	Kbelnice	50.4579444N, 15.3506272E	commercial plantation	unknown	A926	none	+	-	-	-	-	-	-	-	+	-	-	-	-	-	-	85/2021
Hradec Králové	Co_HK 3	Kbelnice	50.4579444N, 15.3506272E	commercial plantation	unknown	A927	B	+	-	-	-	-	-	+	+	+	-	-	-	-	-	-	86/2021
Hradec Králové	Co_HK 3	Kbelnice	50.4579444N, 15.3506272E	commercial plantation	unknown	A928	B	-	-	-	-	-	-	-	+	+	-	-	-	-	-	-	87/2021
Hradec Králové	Co_HK 3	Kbelnice	50.4579444N, 15.3506272E	commercial plantation	unknown	A929	B	-	-	-	-	-	-	-	-	PX549271	-	-	-	-	-	-	88/2021
Liberec	Pu_L 4	Kruh	50.5687136N, 15.4844853E	garden retailer	Summer Chef	B277	none	-	-	-	+	-	-	-	-	-	-	-	-	-	-	-	57/2022
South Bohemian	Pu_SB 1	České Budějovice	48.9945050N, 14.4672911E	garden retailer	Polka	B279	none	-	-	-	-	-	+	-	-	-	-	-	-	+	-	-	60/2022
Hradec Králové	Ga_HK 1	Vitiněves	50.3904233N, 15.3853217E	private garden	Polka	A918, B295	LMA,Y	+	-	-	-	-	-	+	-	-	-	-	-	-	-	-	77/2021, 64/2022
Hradec Králové	Ga_HK 1	Vitiněves	50.3904233N, 15.3853217E	private garden	unknown	A919	Y	+	-	-	-	-	-	-	-	-	-	-	+	+	-	-	78/2021
Hradec Králové	Ga_HK 1	Vitiněves	50.3904233N, 15.3853217E	private garden	unknown	B296	Y	-	-	-	-	-	-	+	-	-	-	-	-	-	-	-	65/2022
Hradec Králové	Ga_HK 2	Nový Bydžov	50.2415025N, 15.4908206E	private garden	Bulharský rubín	B352	B	+	-	-	-	-	-	+	+	+	-	-	+	-	-	-	52/2022
Hradec Králové	Ga_HK 3	Volanice	50.3355350N, 15.3982731E	private garden	Canby (V4)	A805, B351	CD,LMA,VC	+	-	-	-	-	-	+	+	-	-	-	+	-	-	-	127/2021, 51/2022
Hradec Králové	Ga_HK 3	Volanice	50.3355350N, 15.3982731E	private garden	Canby	A806	N,VC,Y	-	-	-	-	-	PX549276	+	+	-	-	-	PX549267	-	-	-	128/2021
Hradec Králové	Ga_HK 3	Volanice	50.3355350N, 15.3982731E	private garden	Canby	B353	N,VC,Y	-	-	-	-	-	-	+	+	-	-	-	+	-	-	-	53/2022
Hradec Králové	Ga_HK 3	Volanice	50.3355350N, 15.3982731E	private garden	Canby (V2)	B363, B288-B292	N,VC,Y	+	-	-	-	-	-	+	+	-	-	-	+	-	-	-	50/2022, Vol2
Pardubice	Ga_P 1	Konopáč	49.9399039N, 15.6449336E	private garden	unknown	A987	C,CD,N,VC,Y	-	-	-	+	-	-	+	-	-	-	-	+	-	-	-	136/2021
Pardubice	Ga_P 2	Míčov	49.9044094N, 15.6042419E	private garden	unknown	A986	C,N,VC	-	-	-	-	-	-	+	-	-	-	-	+	-	-	+	135/2021
South Bohemian	Ga_SB 1	Dubičné	48.9734500N, 14.5557728E	private garden	unknown	A645	none	+	-	-	-	-	-	-	-	-	-	-	-	PX549241	-	-	4/2021
South Bohemian	Ga_SB 1	Dubičné	48.9734500N, 14.5557728E	private garden	unknown	B180	D,LM	-	-	-	-	+	-	+	-	-	-	-	-	+	-	-	48/2022
South Bohemian	Ga_SB 2	Dubné	48.9733467N, 14.3639242E	private garden	unknown	A932	C	+	-	-	-	-	-	-	-	-	-	-	-	-	-	-	53/2021
South Bohemian	Ga_SB 3	Hluboká nad Vltavou	49.0525422N, 14.4541033E	private garden	unknown	A587	none	-	-	-	-	-	-	-	-	-	-	-	-	-	-	-	1/2021
South Bohemian	Ga_SB 3	Hluboká nad Vltavou	49.0525422N, 14.4541033E	private garden	unknown	A588	none	-	-	-	-	+	-	-	-	-	-	-	-	-	-	-	2/2021
South Bohemian	Ga_SB 3	Hluboká nad Vltavou	49.0525422N, 14.4541033E	private garden	unknown	A931	none	+	-	-	-	-	-	-	-	-	-	-	-	-	-	-	52/2021
South Bohemian	Ga_SB 4	Boršov nad Vltavou	48.9230081N, 14.4347483E	private garden	Rutrago	A804	none	-	-	-	-	-	-	-	-	-	-	-	-	-	-	-	126/2021
South Bohemian	Ga_SB 5	Václavské Předměstí, Písek	49.3141956N, 14.1258853E	private garden	unknown	A988	B,N	-	-	-	-	-	-	PX549273	+	+	-	-	-	+	-	+	137/2021
Hradec Králové	W_HK 1	Holovousy	50.3766786N, 15.5825614E	wild	unknown	B238	LNL	+	-	-	-	+	-	-	-	-	-	-	+	-	-	-	55/2022
Hradec Králové	W_HK 1	Holovousy	50.3766786N, 15.5825614E	wild	unknown	B239	B,VC	+	-	-	-	+	-	-	-	+	-	-	+	-	-	-	56/2022
Hradec Králové	W_HK 1	Holovousy	50.3766786N, 15.5825614E	wild	unknown	A982	B	+	-	-	-	-	-	-	-	+	-	-	+	-	-	+	131/2021
Hradec Králové	W_HK 1	Holovousy	50.3766786N, 15.5825614E	wild	unknown	A983	LNLH	+	-	-	-	-	-	-	-	-	-	-	+	-	-	+	132/2021
Hradec Králové	W_HK 1	Holovousy	50.3766786N, 15.5825614E	wild	unknown	A984	none	+	-	-	-	-	-	-	-	-	-	-	-	-	-	-	133/2021
Hradec Králové	W_HK 1	Holovousy	50.3766786N, 15.5825614E	wild	unknown	A985	N,Y	+	-	-	+	-	-	-	-	-	-	-	-	+	-	+	134/2021
South Bohemian	W_SB 1	Staré Hodějovice	48.9349075N, 14.5212764E	forest	wild plant	A623	none	-	-	-	PX549254	-	-	-	-	-	-	-	-	-	-	-	11/2021
South Bohemian	W_SB 1	Staré Hodějovice	48.9349075N, 14.5212764E	forest	wild plant	A624	none	-	-	-	-	-	-	-	-	-	-	-	-	-	-	-	12/2021
South Bohemian	W_SB 1	Staré Hodějovice	48.9349075N, 14.5212764E	forest	wild plant	A625	none	-	-	-	-	-	-	-	-	-	-	-	-	-	-	-	13/2021
South Bohemian	W_SB 1	Staré Hodějovice	48.9349075N, 14.5212764E	forest	wild plant	A626	none	-	-	-	-	-	-	-	-	-	-	-	-	-	-	-	14/2021
South Bohemian	W_SB 1	Staré Hodějovice	48.9349075N, 14.5212764E	forest	wild plant	A627	none	-	-	-	-	-	-	-	-	-	-	-	-	-	-	-	15/2021
South Bohemian	W_SB 1	Staré Hodějovice	48.9349075N, 14.5212764E	forest	wild plant	A628	none	-	-	-	-	-	-	-	-	-	-	-	-	-	-	-	16/2021
South Bohemian	W_SB 1	Staré Hodějovice	48.9349075N, 14.5212764E	forest	wild plant	A629	none	-	-	-	-	-	-	-	-	-	-	-	-	-	-	-	17/2021
South Bohemian	W_SB 1	Staré Hodějovice	48.9349075N, 14.5212764E	forest	wild plant	A630	none	-	-	-	-	-	-	-	-	-	-	-	-	-	-	-	18/2021
South Bohemian	W_SB 1	Staré Hodějovice	48.9349075N, 14.5212764E	forest	wild plant	A631	none	-	-	-	-	-	-	-	-	-	-	-	-	-	-	-	19/2021
South Bohemian	W_SB 1	Staré Hodějovice	48.9349075N, 14.5212764E	forest	wild plant	A632	none	-	-	-	-	-	-	-	-	-	-	-	-	-	-	-	20/2021
South Bohemian	W_SB 1	Staré Hodějovice	48.9349075N, 14.5212764E	forest	wild plant	B33	LMA,M,N,VCM	-	-	-	+	-	-	-	-	-	-	-	-	-	-	-	180/2021
South Bohemian	W_SB 1	Staré Hodějovice	48.9349075N, 14.5212764E	forest	wild plant	B34	VCM	-	-	-	+	-	-	-	+	-	-	-	-	-	-	-	181/2021
South Bohemian	W_SB 1	Staré Hodějovice	48.9349075N, 14.5212764E	forest	wild plant	B35	B,N	-	-	-	+	-	-	-	+	+	-	-	-	-	-	-	182/2021
South Bohemian	W_SB 1	Staré Hodějovice	48.9349075N, 14.5212764E	forest	wild plant	B36	B,N	-	-	-	-	-	-	-	+	+	-	-	-	-	-	-	183/2021
South Bohemian	W_SB 1	Staré Hodějovice	48.9349075N, 14.5212764E	forest	wild plant	B37	B,N	-	-	-	-	-	-	+	-	+	-	-	-	-	-	-	184/2021
South Bohemian	W_SB 1	Staré Hodějovice	48.9349075N, 14.5212764E	forest	wild plant	B284	B,N	-	-	-	-	-	-	-	-	PX549270	-	-	-	-	-	-	62/2022
South Bohemian	W_SB 2	Kroclov, Vrábče	48.9058450N, 14.3721692E	forest	wild plant	A702	C,M	-	-	-	+	-	-	-	-	-	-	-	-	-	-	-	58/2021
South Bohemian	W_SB 2	Kroclov, Vrábče	48.9058450N, 14.3721692E	forest	wild plant	A703	B	-	-	-	-	+	-	-	-	PX549269	-	-	-	-	-	-	59/2021
South Bohemian	W_SB 2	Kroclov, Vrábče	48.9058450N, 14.3721692E	forest	wild plant	A704	C,LMA,M	-	-	-	+	-	-	-	-	-	-	-	-	-	-	-	60/2021
South Bohemian	W_SB 2	Kroclov, Vrábče	48.9058450N, 14.3721692E	forest	wild plant	A705	C,LMA,M	-	-	-	+	-	-	-	-	-	-	-	-	-	-	-	61/2021
South Bohemian	W_SB 2	Kroclov, Vrábče	48.9058450N, 14.3721692E	forest	wild plant	A706	none	+	-	-	-	-	-	-	-	-	-	-	-	-	-	-	62/2021
South Bohemian	W_SB 2	Kroclov, Vrábče	48.9058450N, 14.3721692E	forest	wild plant	A753	C,LMA,M	-	-	-	+	-	-	-	-	-	-	-	-	-	-	-	123/2021
South Bohemian	W_SB 2	Kroclov, Vrábče	48.9058450N, 14.3721692E	forest	wild plant	A754	B	-	-	-	-	-	-	-	-	+	-	-	-	-	-	-	124/2021
South Bohemian	W_SB 2	Kroclov, Vrábče	48.9058450N, 14.3721692E	forest	wild plant	A903	Y	+	-	-	+	-	-	-	-	-	-	-	-	-	-	-	89/2021
South Bohemian	W_SB 2	Kroclov, Vrábče	48.9058450N, 14.3721692E	forest	wild plant	A904	Y	+	-	-	+	-	-	+	-	-	-	-	+	-	-	-	90/2021
South Bohemian	W_SB 2	Kroclov, Vrábče	48.9058450N, 14.3721692E	forest	wild plant	A905	P	-	-	-	+	-	-	-	-	-	-	-	-	-	-	-	91/2021
South Bohemian	W_SB 2	Kroclov, Vrábče	48.9058450N, 14.3721692E	forest	wild plant	A906	none	-	-	-	-	-	-	-	-	-	-	-	-	-	-	-	92/2021
South Bohemian	W_SB 2	Kroclov, Vrábče	48.9058450N, 14.3721692E	forest	wild plant	A907	none	+	-	-	+	-	-	-	-	-	-	-	-	-	-	-	93/2021
South Bohemian	W_SB 2	Kroclov, Vrábče	48.9058450N, 14.3721692E	forest	wild plant	A908	none	+	-	-	+	-	-	-	-	-	-	-	-	-	-	-	94/2021
South Bohemian	W_SB 2	Kroclov, Vrábče	48.9058450N, 14.3721692E	forest	wild plant	A912	none	+	-	-	-	-	-	-	-	-	-	-	-	-	-	-	95/2021
South Bohemian	W_SB 2	Kroclov, Vrábče	48.9058450N, 14.3721692E	forest	wild plant	A913	none	+	-	-	+	-	-	-	-	-	-	-	-	-	-	-	96/2021
South Bohemian	W_SB 2	Kroclov, Vrábče	48.9058450N, 14.3721692E	forest	wild plant	A914	C,LMA,M	-	-	-	+	-	-	-	-	-	-	-	-	-	-	-	102/2021
South Bohemian	W_SB 2	Kroclov, Vrábče	48.9058450N, 14.3721692E	forest	wild plant	A915	M	-	-	-	+	-	-	-	-	-	-	-	-	-	-	-	103/2021
South Bohemian	W_SB 2	Kroclov, Vrábče	48.9058450N, 14.3721692E	forest	wild plant	A916	M,N	-	-	-	+	-	-	-	-	-	-	-	-	-	-	-	104/2021
South Bohemian	W_SB 2	Kroclov, Vrábče	48.9058450N, 14.3721692E	forest	wild plant	A917	LMA,M	-	-	-	+	-	-	-	-	-	-	-	-	-	-	-	105/2021
South Bohemian	W_SB 2	Kroclov, Vrábče	48.9058450N, 14.3721692E	forest	wild plant	A952	M,Y	-	-	-	+	-	-	-	-	-	-	-	-	-	-	-	106/2021
South Bohemian	W_SB 2	Kroclov, Vrábče	48.9058450N, 14.3721692E	forest	wild plant	A953	M	-	-	-	+	-	-	-	-	-	-	-	-	-	-	-	107/2021
South Bohemian	W_SB 2	Kroclov, Vrábče	48.9058450N, 14.3721692E	forest	wild plant	A954	M	-	-	-	+	-	-	-	+	-	-	-	-	-	-	-	108/2021
South Bohemian	W_SB 2	Kroclov, Vrábče	48.9058450N, 14.3721692E	forest	wild plant	A955	M,N	-	-	-	+	-	-	-	+	+	-	-	-	-	-	-	109/2021
South Bohemian	W_SB 2	Kroclov, Vrábče	48.9058450N, 14.3721692E	forest	wild plant	A956	M	-	-	-	+	-	-	-	-	-	-	-	-	-	-	-	110/2021
South Bohemian	W_SB 2	Kroclov, Vrábče	48.9058450N, 14.3721692E	forest	wild plant	A957	LMA,M	-	-	-	+	-	-	-	-	-	-	-	-	-	-	-	111/2021
South Bohemian	W_SB 2	Kroclov, Vrábče	48.9058450N, 14.3721692E	forest	wild plant	A958	LMA	-	-	-	+	-	-	-	+	-	-	-	-	-	-	-	112/2021
South Bohemian	W_SB 2	Kroclov, Vrábče	48.9058450N, 14.3721692E	forest	wild plant	A959	D,N	-	-	-	+	-	-	-	-	-	-	-	-	-	-	-	113/2021
South Bohemian	W_SB 2	Kroclov, Vrábče	48.9058450N, 14.3721692E	forest	wild plant	A960	M	-	-	-	+	-	-	-	-	-	-	-	-	-	-	-	114/2021
South Bohemian	W_SB 2	Kroclov, Vrábče	48.9058450N, 14.3721692E	forest	wild plant	A961	LMA	-	-	-	+	-	-	-	-	-	-	-	-	-	-	-	115/2021
South Bohemian	W_SB 2	Kroclov, Vrábče	48.9058450N, 14.3721692E	forest	wild plant	A962	D,Y	-	-	-	+	-	-	-	+	-	-	-	-	-	-	-	116/2021
South Bohemian	W_SB 2	Kroclov, Vrábče	48.9058450N, 14.3721692E	forest	wild plant	A963	M	-	-	-	-	-	-	-	-	-	-	-	-	-	-	-	117/2021
South Bohemian	W_SB 2	Kroclov, Vrábče	48.9058450N, 14.3721692E	forest	wild plant	A970	R,Y	-	-	-	-	-	-	-	-	-	-	-	-	-	-	+	118/2021
South Bohemian	W_SB 2	Kroclov, Vrábče	48.9058450N, 14.3721692E	forest	wild plant	A971	Y	-	-	-	-	-	-	-	-	-	-	-	-	-	-	+	119/2021
South Bohemian	W_SB 2	Kroclov, Vrábče	48.9058450N, 14.3721692E	forest	wild plant	A972	M	-	-	-	+	-	-	-	-	-	-	-	-	-	-	-	120/2021
South Bohemian	W_SB 2	Kroclov, Vrábče	48.9058450N, 14.3721692E	forest	wild plant	A973	Y	-	-	-	+	-	-	-	-	-	-	-	-	-	-	+	121/2021
South Bohemian	W_SB 2	Kroclov, Vrábče	48.9058450N, 14.3721692E	forest	wild plant	A974	Y	-	-	-	+	-	-	-	-	-	-	-	-	-	-	-	122/2021
South Bohemian	W_SB 3	Mladé, České Budějovice	48.9560150N, 14.4832869E	woodland patch	wild plant	B29	B	-	-	-	-	-	-	-	-	+	-	-	PX549264	+	-	-	176/2021
South Bohemian	W_SB 3	Mladé, České Budějovice	48.9560150N, 14.4832869E	woodland patch	wild plant	B73	CM	-	-	-	+	-	-	-	-	-	-	-	-	-	-	-	222/2021
South Bohemian	W_SB 4	České Budějovice 2, České Budějovice	48.9841006N, 14.4303228E	forest	wild plant	B30	CD	-	-	-	-	-	-	+	+	-	-	-	-	-	-	-	177/2021
South Bohemian	W_SB 4	České Budějovice 2, České Budějovice	48.9841006N, 14.4303228E	forest	wild plant	B31	VCM	-	-	-	PX549252	-	-	+	PX549247	-	-	-	-	-	-	-	178/2021
South Bohemian	W_SB 4	České Budějovice 2, České Budějovice	48.9841006N, 14.4303228E	forest	wild plant	B32	CDL	-	-	-	+	-	-	+	+	-	-	-	-	-	-	-	179/2021
South Bohemian	W_SB 5	Plav	48.9103664N, 14.4835656E	woodland patch	wild plant	B203	Y	-	-	-	+	-	-	-	+	-	-	-	-	-	-	-	49/2022
South Bohemian	W_SB 5	Plav	48.9141639N, 14.4783936E	woodland patch	wild plant	B204	B	-	-	-	+	-	-	-	+	+	-	-	-	-	-	-	54/2022
South Bohemian	W_SB 6	Srubec	48.9446669N, 14.5344703E	forest	wild plant	A621	none	-	-	-	-	-	-	-	-	-	-	-	-	-	-	-	9/2021
South Bohemian	W_SB 6	Srubec	48.9446669N, 14.5344703E	forest	wild plant	A622	none	-	-	-	-	-	-	-	-	-	-	-	-	-	-	-	10/2021
								Total positive	0	0	103	37	1	44	131	16	70	0	16	45	0	10
								Prevalence	0	0	0.400778	0.143969	0.00389105	0.171206	0.509728	0.0622568	0.272374	0	0.0622568	0.175097	0	0.0389105
								n =	257

## Sheet: Table S1A - plants - Břežany
Table S1A Detail list of the tested viruses in raspberry plant samples from commercial plantation in Břežany II
Abbreviations for viruses: ApMV (Apple mosaic virus), ArMV (Arabis mosaic virus), BRNV (Black raspberry necrosis virus), CLRV (Cherry leaf roll virus), CMV (Cucumber mosaic virus), RaVA (Raspberry associated virus A), RBDV (Raspberry bushy dwarf virus), RLBV (Raspberry leaf blotch virus), RLMV (Raspberry leaf mottle virus), RpRSV (raspberry ringspot virus), RVCV (Raspberry vein chlorosis virus), …
Virus detection: "+" - positive detection, "-" - negative detection, green background = positive detection confirmed by Sanger sequencing
ApMV, ArMV, CMV, RpRSV and SLRSV were tested by qPCR; BRNV, CLRV, RaVA, RBDV, RLBV, RLMV, RVCV, RYNV and TBRV were tested by RT-PCR
Sampling Site					Cultivar	Isolate	ApMV	ArMV	BRNV	CLRV	CMV	RaVA	RBDV	RLBV	RLMV	RpRSV	RVCV	RYNV	SLRSV	TBRV
Region	Code	Municipality	Geographical Coordinates	Type
Central Bohemian	Co_CB 1	Břežany II	50.0945483N, 14.8155772E	commercial plantation	Polka	A679	-	-	-	+	-	-	+	-	-	-	-	+	-	-
Central Bohemian	Co_CB 1	Břežany II	50.0945483N, 14.8155772E	commercial plantation	Polka	A949	-	-	-	-	-	-	+	-	-	-	-	+	-	-
Central Bohemian	Co_CB 1	Břežany II	50.0945483N, 14.8155772E	commercial plantation	Polka	A951	-	-	-	-	-	-	+	-	-	-	-	+	-	-
Central Bohemian	Co_CB 1	Břežany II	50.0945483N, 14.8155772E	commercial plantation	Polka	A964	-	-	-	-	-	+	+	-	-	-	-	+	-	-
Central Bohemian	Co_CB 1	Břežany II	50.0945483N, 14.8155772E	commercial plantation	Polka	A965	-	-	-	-	-	+	+	-	-	-	-	+	-	-
Central Bohemian	Co_CB 1	Břežany II	50.0945483N, 14.8155772E	commercial plantation	Polka	A966	-	-	+	-	-	+	+	-	-	-	-	+	-	-
Central Bohemian	Co_CB 1	Břežany II	50.0945483N, 14.8155772E	commercial plantation	Polka	B38	-	-	-	-	-	-	+	-	-	-	-	+	-	-
Central Bohemian	Co_CB 1	Břežany II	50.0945483N, 14.8155772E	commercial plantation	Polka	B39	-	-	+	-	-	-	+	+	-	-	-	+	-	-
Central Bohemian	Co_CB 1	Břežany II	50.0945483N, 14.8155772E	commercial plantation	Polka	B40	-	-	-	-	-	+	+	-	-	-	-	-	-	-
Central Bohemian	Co_CB 1	Břežany II	50.0945483N, 14.8155772E	commercial plantation	Polka	B41	-	-	-	-	-	-	+	-	+	-	-	-	-	-
Central Bohemian	Co_CB 1	Břežany II	50.0945483N, 14.8155772E	commercial plantation	Polka	B42	-	-	-	-	-	-	+	-	-	-	-	-	-	-
Central Bohemian	Co_CB 1	Břežany II	50.0945483N, 14.8155772E	commercial plantation	Polka	B43	-	-	-	-	-	+	+	-	-	-	-	-	-	-
Central Bohemian	Co_CB 1	Břežany II	50.0945483N, 14.8155772E	commercial plantation	Polka	B44	-	-	+	-	-	+	+	-	-	-	-	+	-	-
Central Bohemian	Co_CB 1	Břežany II	50.0945483N, 14.8155772E	commercial plantation	Polka	B45	-	-	-	-	-	+	+	-	-	-	-	+	-	-
Central Bohemian	Co_CB 1	Břežany II	50.0945483N, 14.8155772E	commercial plantation	Polka	B46	-	-	-	-	-	+	+	-	-	-	-	+	-	-
Central Bohemian	Co_CB 1	Břežany II	50.0945483N, 14.8155772E	commercial plantation	Polka	B47	-	-	-	-	-	+	+	-	-	-	-	+	-	-
Central Bohemian	Co_CB 1	Břežany II	50.0945483N, 14.8155772E	commercial plantation	Polka	B48	-	-	-	-	-	+	+	-	-	-	-	+	-	-
Central Bohemian	Co_CB 1	Břežany II	50.0945483N, 14.8155772E	commercial plantation	Polka	B49	-	-	-	-	-	-	+	-	-	-	-	-	-	-
Central Bohemian	Co_CB 1	Břežany II	50.0945483N, 14.8155772E	commercial plantation	Polka	B50	-	-	-	-	-	+	+	-	-	-	-	-	-	-
Central Bohemian	Co_CB 1	Břežany II	50.0945483N, 14.8155772E	commercial plantation	Polka	B51	-	-	+	-	-	+	+	-	-	-	-	-	-	-
Central Bohemian	Co_CB 1	Břežany II	50.0945483N, 14.8155772E	commercial plantation	Polka	B52	-	-	-	-	-	+	+	-	-	-	-	-	-	-
Central Bohemian	Co_CB 1	Břežany II	50.0945483N, 14.8155772E	commercial plantation	Polka	B53	-	-	-	-	-	+	+	-	-	-	-	+	-	-
Central Bohemian	Co_CB 1	Břežany II	50.0945483N, 14.8155772E	commercial plantation	Polka	B54	-	-	-	-	-	-	+	-	-	-	-	-	-	-
Central Bohemian	Co_CB 1	Břežany II	50.0945483N, 14.8155772E	commercial plantation	Polka	B55	-	-	-	-	-	+	+	-	-	-	-	+	-	-
Central Bohemian	Co_CB 1	Břežany II	50.0945483N, 14.8155772E	commercial plantation	Polka	B56	-	-	-	-	-	+	+	-	-	-	-	+	-	-
Central Bohemian	Co_CB 1	Břežany II	50.0945483N, 14.8155772E	commercial plantation	Polka	B57	-	-	-	-	-	+	+	-	-	-	-	-	-	-
Central Bohemian	Co_CB 1	Břežany II	50.0945483N, 14.8155772E	commercial plantation	Polka	B58	-	-	-	-	-	+	+	-	-	-	-	-	-	-
Central Bohemian	Co_CB 1	Břežany II	50.0945483N, 14.8155772E	commercial plantation	Polka	B59	-	-	-	-	-	+	+	-	-	-	-	-	-	-
Central Bohemian	Co_CB 1	Břežany II	50.0945483N, 14.8155772E	commercial plantation	Polka	B60	-	-	-	-	-	-	+	-	-	-	-	-	-	-
Central Bohemian	Co_CB 1	Břežany II	50.0945483N, 14.8155772E	commercial plantation	Polka	B61	-	-	-	-	-	-	+	-	-	-	-	-	-	-
Central Bohemian	Co_CB 1	Břežany II	50.0945483N, 14.8155772E	commercial plantation	Polka	B62	-	-	-	-	-	-	-	-	-	-	-	-	-	-
Central Bohemian	Co_CB 1	Břežany II	50.0945483N, 14.8155772E	commercial plantation	Polka	B63	-	-	-	-	-	-	-	-	-	-	-	-	-	-
Central Bohemian	Co_CB 1	Břežany II	50.0945483N, 14.8155772E	commercial plantation	Sugana	A930	-	-	-	-	-	-	+	-	-	-	-	-	-	-
Central Bohemian	Co_CB 1	Břežany II	50.0945483N, 14.8155772E	commercial plantation	Sugana	A934	-	-	-	-	-	-	+	+	-	-	-	-	-	-
Central Bohemian	Co_CB 1	Břežany II	50.0945483N, 14.8155772E	commercial plantation	Sugana	A943	-	-	-	-	-	-	-	-	-	-	-	-	-	-
Central Bohemian	Co_CB 1	Břežany II	50.0945483N, 14.8155772E	commercial plantation	Sugana	A947	-	-	-	-	-	-	-	-	-	-	-	-	-	-
Central Bohemian	Co_CB 1	Břežany II	50.0945483N, 14.8155772E	commercial plantation	Sugana	A948	-	-	-	-	-	-	-	-	-	-	-	-	-	-
Central Bohemian	Co_CB 1	Břežany II	50.0945483N, 14.8155772E	commercial plantation	Sugana	A950	-	-	-	-	-	-	+	-	-	-	-	-	-	-
Central Bohemian	Co_CB 1	Břežany II	50.0945483N, 14.8155772E	commercial plantation	Sugana	A967	-	-	-	-	-	-	+	-	-	-	-	-	-	+
Central Bohemian	Co_CB 1	Břežany II	50.0945483N, 14.8155772E	commercial plantation	Sugana	B64	-	-	-	-	-	-	+	-	-	-	-	-	-	-
Central Bohemian	Co_CB 1	Břežany II	50.0945483N, 14.8155772E	commercial plantation	Sugana	B65	-	-	-	-	-	-	-	-	-	-	-	+	-	-
Central Bohemian	Co_CB 1	Břežany II	50.0945483N, 14.8155772E	commercial plantation	Sugana	B66	-	-	-	-	-	-	-	-	-	-	-	-	-	-
Central Bohemian	Co_CB 1	Břežany II	50.0945483N, 14.8155772E	commercial plantation	Sugana	B67	-	-	-	-	-	-	+	-	-	-	-	+	-	-
Central Bohemian	Co_CB 1	Břežany II	50.0945483N, 14.8155772E	commercial plantation	Sugana	B68	-	-	-	-	-	-	+	-	-	-	-	-	-	-
Central Bohemian	Co_CB 1	Břežany II	50.0945483N, 14.8155772E	commercial plantation	Sugana	B69	-	-	-	-	-	-	+	-	-	-	-	-	-	-
Central Bohemian	Co_CB 1	Břežany II	50.0945483N, 14.8155772E	commercial plantation	Sugana	B70	-	-	-	-	-	-	+	-	-	-	-	-	-	-
Central Bohemian	Co_CB 1	Břežany II	50.0945483N, 14.8155772E	commercial plantation	Sugana	B71	-	-	-	-	-	-	+	-	-	-	-	-	-	-
Central Bohemian	Co_CB 1	Břežany II	50.0945483N, 14.8155772E	commercial plantation	Sugana	B72	-	-	-	-	-	-	+	-	-	-	-	-	-	-
						Total positive	0	0	4	1	0	19	41	2	1	0	0	18	0	1
						Prevalence	0	0	0.0833333	0.0208333	0	0.395833	0.854167	0.0416667	0.0208333	0	0	0.375	0	0.0208333
						n =	48

## Sheet: Table S1B - plants - Dobré Pole
Table S1B Detail list of the tested viruses in raspberry plant samples from commercial plantation in Dobré Pole
Abbreviations for viruses: ApMV (Apple mosaic virus), ArMV (Arabis mosaic virus), BRNV (Black raspberry necrosis virus), CLRV (Cherry leaf roll virus), CMV (Cucumber mosaic virus), RaVA (Raspberry associated virus A), RBDV (Raspberry bushy dwarf virus), RLBV (Raspberry leaf blotch virus), RLMV (Raspberry leaf mottle virus), RpRSV (raspberry ringspot virus), RVCV (Raspberry vein chlorosis virus), …
Virus detection: "+" - positive detection, "-" - negative detection, green background = positive detection confirmed by Sanger sequencing
ApMV, ArMV, CMV, RpRSV and SLRSV were tested by qPCR; BRNV, CLRV, RaVA, RBDV, RLBV, RLMV, RVCV, RYNV and TBRV were tested by RT-PCR
Sampling Site					Cultivar	Isolate	ApMV	ArMV	BRNV	CLRV	CMV	RaVA	RBDV	RLBV	RLMV	RpRSV	RVCV	RYNV	SLRSV	TBRV
Region	Code	Municipality	Geographical Coordinates	Type
Central Bohemian	Co_CB 2	Dobré Pole, Vitice	50.0053194N, 14.9225008E	commercial plantation	Enrosadira	A675	-	-	-	-	-	-	+	-	+	-	-	-	-	-
Central Bohemian	Co_CB 2	Dobré Pole, Vitice	50.0053194N, 14.9225008E	commercial plantation	Enrosadira	A677	-	-	-	+	-	-	-	-	+	-	-	-	-	-
Central Bohemian	Co_CB 2	Dobré Pole, Vitice	50.0053194N, 14.9225008E	commercial plantation	Enrosadira	A678	-	-	-	-	-	-	-	-	+	-	-	-	-	-
Central Bohemian	Co_CB 2	Dobré Pole, Vitice	50.0053194N, 14.9225008E	commercial plantation	Enrosadira	A936	-	-	-	-	-	-	-	-	-	-	-	-	-	-
Central Bohemian	Co_CB 2	Dobré Pole, Vitice	50.0053194N, 14.9225008E	commercial plantation	Enrosadira	A937	-	-	+	-	-	-	-	-	+	-	-	-	-	-
Central Bohemian	Co_CB 2	Dobré Pole, Vitice	50.0053194N, 14.9225008E	commercial plantation	Enrosadira	A938	-	-	-	-	-	-	-	-	+	-	-	-	-	-
Central Bohemian	Co_CB 2	Dobré Pole, Vitice	50.0053194N, 14.9225008E	commercial plantation	Enrosadira	A944	-	-	-	-	-	-	-	-	-	-	-	-	-	-
Central Bohemian	Co_CB 2	Dobré Pole, Vitice	50.0053194N, 14.9225008E	commercial plantation	Enrosadira	A945	-	-	-	-	-	-	-	-	+	-	-	-	-	-
Central Bohemian	Co_CB 2	Dobré Pole, Vitice	50.0053194N, 14.9225008E	commercial plantation	Enrosadira	A946	-	-	-	-	-	-	-	-	-	-	-	-	-	-
Central Bohemian	Co_CB 2	Dobré Pole, Vitice	50.0053194N, 14.9225008E	commercial plantation	Enrosadira	A992	-	-	-	-	-	-	+	-	-	-	-	-	-	-
Central Bohemian	Co_CB 2	Dobré Pole, Vitice	50.0053194N, 14.9225008E	commercial plantation	Enrosadira	A993	-	-	-	-	-	-	+	-	-	-	-	-	-	-
Central Bohemian	Co_CB 2	Dobré Pole, Vitice	50.0053194N, 14.9225008E	commercial plantation	Enrosadira	A994	-	-	-	-	-	-	-	-	-	-	-	-	-	-
Central Bohemian	Co_CB 2	Dobré Pole, Vitice	50.0053194N, 14.9225008E	commercial plantation	Enrosadira	A995	-	-	-	-	-	-	+	-	-	-	-	-	-	+
Central Bohemian	Co_CB 2	Dobré Pole, Vitice	50.0053194N, 14.9225008E	commercial plantation	Enrosadira	A996	-	-	+	-	-	-	+	-	-	-	-	+	-	-
Central Bohemian	Co_CB 2	Dobré Pole, Vitice	50.0053194N, 14.9225008E	commercial plantation	Enrosadira	A997	-	-	-	-	-	-	+	-	-	-	-	-	-	-
Central Bohemian	Co_CB 2	Dobré Pole, Vitice	50.0053194N, 14.9225008E	commercial plantation	Enrosadira	A998	-	-	-	-	-	-	+	-	-	-	-	+	-	-
Central Bohemian	Co_CB 2	Dobré Pole, Vitice	50.0053194N, 14.9225008E	commercial plantation	Enrosadira	A999	-	-	-	-	-	-	-	-	-	-	-	+	-	-
Central Bohemian	Co_CB 2	Dobré Pole, Vitice	50.0053194N, 14.9225008E	commercial plantation	Enrosadira	B1	-	-	-	-	-	-	-	-	-	-	-	-	-	-
Central Bohemian	Co_CB 2	Dobré Pole, Vitice	50.0053194N, 14.9225008E	commercial plantation	Enrosadira	B10	-	-	-	-	-	-	-	-	-	-	-	+	-	-
Central Bohemian	Co_CB 2	Dobré Pole, Vitice	50.0053194N, 14.9225008E	commercial plantation	Enrosadira	B11	-	-	-	-	-	-	-	-	-	-	-	+	-	-
Central Bohemian	Co_CB 2	Dobré Pole, Vitice	50.0053194N, 14.9225008E	commercial plantation	Enrosadira	B12	-	-	-	-	-	-	+	-	-	-	-	+	-	-
Central Bohemian	Co_CB 2	Dobré Pole, Vitice	50.0053194N, 14.9225008E	commercial plantation	Enrosadira	B13	-	-	+	-	-	-	-	-	-	-	-	-	-	-
Central Bohemian	Co_CB 2	Dobré Pole, Vitice	50.0053194N, 14.9225008E	commercial plantation	Enrosadira	B14	-	-	-	-	-	-	-	-	+	-	-	-	-	-
Central Bohemian	Co_CB 2	Dobré Pole, Vitice	50.0053194N, 14.9225008E	commercial plantation	Enrosadira	B15	-	-	-	-	-	-	-	-	-	-	-	-	-	-
Central Bohemian	Co_CB 2	Dobré Pole, Vitice	50.0053194N, 14.9225008E	commercial plantation	Enrosadira	B16	-	-	-	-	-	-	-	-	+	-	-	-	-	-
Central Bohemian	Co_CB 2	Dobré Pole, Vitice	50.0053194N, 14.9225008E	commercial plantation	Enrosadira	B18	-	-	-	-	-	-	-	-	-	-	-	-	-	-
Central Bohemian	Co_CB 2	Dobré Pole, Vitice	50.0053194N, 14.9225008E	commercial plantation	Enrosadira	B19	-	-	-	-	-	-	-	-	-	-	-	-	-	+
Central Bohemian	Co_CB 2	Dobré Pole, Vitice	50.0053194N, 14.9225008E	commercial plantation	Enrosadira	B2	-	-	-	-	-	-	+	-	-	-	-	-	-	-
Central Bohemian	Co_CB 2	Dobré Pole, Vitice	50.0053194N, 14.9225008E	commercial plantation	Enrosadira	B20	-	-	-	-	-	-	-	-	-	-	-	-	-	-
Central Bohemian	Co_CB 2	Dobré Pole, Vitice	50.0053194N, 14.9225008E	commercial plantation	Enrosadira	B21	-	-	-	-	-	-	-	-	+	-	-	-	-	-
Central Bohemian	Co_CB 2	Dobré Pole, Vitice	50.0053194N, 14.9225008E	commercial plantation	Enrosadira	B22	-	-	-	-	-	-	-	-	+	-	-	-	-	-
Central Bohemian	Co_CB 2	Dobré Pole, Vitice	50.0053194N, 14.9225008E	commercial plantation	Enrosadira	B23	-	-	-	-	-	-	-	-	-	-	-	-	-	-
Central Bohemian	Co_CB 2	Dobré Pole, Vitice	50.0053194N, 14.9225008E	commercial plantation	Enrosadira	B24	-	-	-	-	-	-	-	-	-	-	-	-	-	-
Central Bohemian	Co_CB 2	Dobré Pole, Vitice	50.0053194N, 14.9225008E	commercial plantation	Enrosadira	B25	-	-	-	-	-	-	-	-	+	-	-	-	-	-
Central Bohemian	Co_CB 2	Dobré Pole, Vitice	50.0053194N, 14.9225008E	commercial plantation	Enrosadira	B26	-	-	-	-	-	-	-	-	+	-	-	-	-	-
Central Bohemian	Co_CB 2	Dobré Pole, Vitice	50.0053194N, 14.9225008E	commercial plantation	Enrosadira	B27	-	-	-	-	-	-	-	-	-	-	-	-	-	-
Central Bohemian	Co_CB 2	Dobré Pole, Vitice	50.0053194N, 14.9225008E	commercial plantation	Enrosadira	B28	-	-	+	-	-	-	-	-	+	-	-	-	-	-
Central Bohemian	Co_CB 2	Dobré Pole, Vitice	50.0053194N, 14.9225008E	commercial plantation	Enrosadira	B3	-	-	-	-	-	-	+	-	-	-	-	-	-	-
Central Bohemian	Co_CB 2	Dobré Pole, Vitice	50.0053194N, 14.9225008E	commercial plantation	Enrosadira	B4	-	-	+	-	-	-	-	-	-	-	-	-	-	-
Central Bohemian	Co_CB 2	Dobré Pole, Vitice	50.0053194N, 14.9225008E	commercial plantation	Enrosadira	B5	-	-	-	-	-	-	-	-	-	-	-	-	-	-
Central Bohemian	Co_CB 2	Dobré Pole, Vitice	50.0053194N, 14.9225008E	commercial plantation	Enrosadira	B6	-	-	+	-	-	-	-	-	+	-	-	-	-	-
Central Bohemian	Co_CB 2	Dobré Pole, Vitice	50.0053194N, 14.9225008E	commercial plantation	Enrosadira	B7	-	-	-	-	-	-	-	-	-	-	-	-	-	-
Central Bohemian	Co_CB 2	Dobré Pole, Vitice	50.0053194N, 14.9225008E	commercial plantation	Enrosadira	B8	-	-	-	-	-	-	-	-	-	-	-	-	-	-
Central Bohemian	Co_CB 2	Dobré Pole, Vitice	50.0053194N, 14.9225008E	commercial plantation	Enrosadira	B9	-	-	-	-	-	-	+	-	-	-	-	+	-	-
Central Bohemian	Co_CB 2	Dobré Pole, Vitice	50.0053194N, 14.9225008E	commercial plantation	Sugana	A676	-	-	-	-	-	-	-	-	+	-	-	-	-	-
Central Bohemian	Co_CB 2	Dobré Pole, Vitice	50.0053194N, 14.9225008E	commercial plantation	Sugana	A680	-	-	-	-	-	-	+	-	-	-	-	-	-	-
Central Bohemian	Co_CB 2	Dobré Pole, Vitice	50.0053194N, 14.9225008E	commercial plantation	Sugana	A935	-	-	-	-	-	-	-	-	-	-	-	-	-	-
Central Bohemian	Co_CB 2	Dobré Pole, Vitice	50.0053194N, 14.9225008E	commercial plantation	Sugana	A939	-	-	-	-	-	-	-	-	-	-	-	-	-	-
Central Bohemian	Co_CB 2	Dobré Pole, Vitice	50.0053194N, 14.9225008E	commercial plantation	Sugana	A940	-	-	-	-	-	-	-	-	-	-	-	-	-	-
Central Bohemian	Co_CB 2	Dobré Pole, Vitice	50.0053194N, 14.9225008E	commercial plantation	Sugana	A941	-	-	-	-	-	-	-	-	-	-	-	-	-	-
Central Bohemian	Co_CB 2	Dobré Pole, Vitice	50.0053194N, 14.9225008E	commercial plantation	Sugana	A942	-	-	-	-	-	-	-	-	-	-	-	-	-	-
						Total positive	0	0	6	1	0	0	12	0	15	0	0	7	0	2
						Prevalence	0	0	0.117647	0.0196078	0	0	0.235294	0	0.294118	0	0	0.137255	0	0.0392157
						n =	51

## Sheet: Table S1C - plants - Vyhnánov
Table S1C Detail list of the tested viruses in raspberry plant samples from commercial plantation in Vyhnánov
Abbreviations for viruses: ApMV (Apple mosaic virus), ArMV (Arabis mosaic virus), BRNV (Black raspberry necrosis virus), CLRV (Cherry leaf roll virus), CMV (Cucumber mosaic virus), RaVA (Raspberry associated virus A), RBDV (Raspberry bushy dwarf virus), RLBV (Raspberry leaf blotch virus), RLMV (Raspberry leaf mottle virus), RpRSV (raspberry ringspot virus), RVCV (Raspberry vein chlorosis virus), …
Virus detection: "+" - positive detection, "-" - negative detection, green background = positive detection confirmed by Sanger sequencing
ApMV, ArMV, CMV, RpRSV and SLRSV were tested by qPCR; BRNV, CLRV, RaVA, RBDV, RLBV, RLMV, RVCV, RYNV and TBRV were tested by RT-PCR
Sampling Site					Cultivar	Isolate	ApMV	ArMV	BRNV	CLRV	CMV	RaVA	RBDV	RLBV	RLMV	RpRSV	RVCV	RYNV	SLRSV	TBRV
Region	Code	Municipality	Geographical Coordinates	Type
Hradec Králové	Co_HK 1	Vyhnánov, Doudleby nad Orlicí	50.1001158N, 16.2565464E	commercial plantation	Canby	A708	-	-	+	-	-	-	+	-	+	-	-	+	-	-
Hradec Králové	Co_HK 1	Vyhnánov, Doudleby nad Orlicí	50.1001158N, 16.2565464E	commercial plantation	Canby	A709	-	-	+	-	-	+	+	-	+	-	-	+	-	-
Hradec Králové	Co_HK 1	Vyhnánov, Doudleby nad Orlicí	50.1001158N, 16.2565464E	commercial plantation	Canby	A710	-	-	+	-	-	+	+	-	+	-	-	-	-	-
Hradec Králové	Co_HK 1	Vyhnánov, Doudleby nad Orlicí	50.1001158N, 16.2565464E	commercial plantation	Canby	A711	-	-	+	-	-	-	+	-	+	-	-	-	-	-
Hradec Králové	Co_HK 1	Vyhnánov, Doudleby nad Orlicí	50.1001158N, 16.2565464E	commercial plantation	Canby	A712	-	-	+	-	-	+	+	-	+	-	-	+	-	-
Hradec Králové	Co_HK 1	Vyhnánov, Doudleby nad Orlicí	50.1001158N, 16.2565464E	commercial plantation	Canby	A713	-	-	+	-	-	-	+	-	+	-	-	-	-	-
Hradec Králové	Co_HK 1	Vyhnánov, Doudleby nad Orlicí	50.1001158N, 16.2565464E	commercial plantation	Canby	A714	-	-	-	-	-	-	+	-	+	-	-	+	-	-
Hradec Králové	Co_HK 1	Vyhnánov, Doudleby nad Orlicí	50.1001158N, 16.2565464E	commercial plantation	Canby	A715	-	-	+	-	-	-	+	-	+	-	-	+	-	-
Hradec Králové	Co_HK 1	Vyhnánov, Doudleby nad Orlicí	50.1001158N, 16.2565464E	commercial plantation	Canby	A716	-	-	+	-	-	-	+	-	+	-	+	-	-	-
Hradec Králové	Co_HK 1	Vyhnánov, Doudleby nad Orlicí	50.1001158N, 16.2565464E	commercial plantation	Canby	A717	-	-	+	-	-	-	+	-	+	-	-	-	-	-
Hradec Králové	Co_HK 1	Vyhnánov, Doudleby nad Orlicí	50.1001158N, 16.2565464E	commercial plantation	Canby	A718	-	-	-	-	-	-	+	-	+	-	-	-	-	-
Hradec Králové	Co_HK 1	Vyhnánov, Doudleby nad Orlicí	50.1001158N, 16.2565464E	commercial plantation	Canby	A719	-	-	+	-	-	-	+	-	+	-	-	-	-	-
Hradec Králové	Co_HK 1	Vyhnánov, Doudleby nad Orlicí	50.1001158N, 16.2565464E	commercial plantation	Canby	A720	-	-	+	-	-	-	+	-	+	-	-	-	-	-
Hradec Králové	Co_HK 1	Vyhnánov, Doudleby nad Orlicí	50.1001158N, 16.2565464E	commercial plantation	Canby	A721	-	-	+	-	-	-	+	-	+	-	-	-	-	-
Hradec Králové	Co_HK 1	Vyhnánov, Doudleby nad Orlicí	50.1001158N, 16.2565464E	commercial plantation	Canby	B181	-	-	+	-	-	-	+	-	+	-	+	+	-	-
Hradec Králové	Co_HK 1	Vyhnánov, Doudleby nad Orlicí	50.1001158N, 16.2565464E	commercial plantation	Canby	B182	-	-	+	-	-	+	+	-	+	-	-	-	-	-
Hradec Králové	Co_HK 1	Vyhnánov, Doudleby nad Orlicí	50.1001158N, 16.2565464E	commercial plantation	Canby	B183	-	-	+	+	-	-	+	-	+	-	+	+	-	-
Hradec Králové	Co_HK 1	Vyhnánov, Doudleby nad Orlicí	50.1001158N, 16.2565464E	commercial plantation	Canby	B184	-	-	+	-	-	+	+	-	+	-	-	-	-	-
Hradec Králové	Co_HK 1	Vyhnánov, Doudleby nad Orlicí	50.1001158N, 16.2565464E	commercial plantation	Canby	B189	-	-	+	+	-	+	+	-	+	-	-	-	-	-
Hradec Králové	Co_HK 1	Vyhnánov, Doudleby nad Orlicí	50.1001158N, 16.2565464E	commercial plantation	Canby	B190	-	-	+	-	-	+	+	-	+	-	-	-	-	-
Hradec Králové	Co_HK 1	Vyhnánov, Doudleby nad Orlicí	50.1001158N, 16.2565464E	commercial plantation	Canby	B191	-	-	-	-	-	+	+	-	+	-	-	-	-	-
Hradec Králové	Co_HK 1	Vyhnánov, Doudleby nad Orlicí	50.1001158N, 16.2565464E	commercial plantation	Canby	B192	-	-	+	-	-	-	+	-	+	-	-	-	-	-
Hradec Králové	Co_HK 1	Vyhnánov, Doudleby nad Orlicí	50.1001158N, 16.2565464E	commercial plantation	Canby	B193	-	-	+	-	-	-	+	-	+	-	-	-	-	-
Hradec Králové	Co_HK 1	Vyhnánov, Doudleby nad Orlicí	50.1001158N, 16.2565464E	commercial plantation	Canby	B194	-	-	+	-	-	-	+	-	+	-	-	-	-	-
Hradec Králové	Co_HK 1	Vyhnánov, Doudleby nad Orlicí	50.1001158N, 16.2565464E	commercial plantation	Canby	B195	-	-	+	+	-	-	+	-	+	-	-	+	-	-
Hradec Králové	Co_HK 1	Vyhnánov, Doudleby nad Orlicí	50.1001158N, 16.2565464E	commercial plantation	Canby	B196	-	-	+	-	-	-	+	-	+	-	-	-	-	-
Hradec Králové	Co_HK 1	Vyhnánov, Doudleby nad Orlicí	50.1001158N, 16.2565464E	commercial plantation	Canby	B197	-	-	+	+	-	+	+	-	+	-	-	-	-	-
Hradec Králové	Co_HK 1	Vyhnánov, Doudleby nad Orlicí	50.1001158N, 16.2565464E	commercial plantation	Canby	B198	-	-	+	-	-	-	+	-	+	-	-	-	-	-
Hradec Králové	Co_HK 1	Vyhnánov, Doudleby nad Orlicí	50.1001158N, 16.2565464E	commercial plantation	Canby	B199	-	-	+	+	-	+	+	-	+	-	-	+	-	-
Hradec Králové	Co_HK 1	Vyhnánov, Doudleby nad Orlicí	50.1001158N, 16.2565464E	commercial plantation	Canby	B200	-	-	+	+	-	-	+	-	+	-	-	+	-	-
Hradec Králové	Co_HK 1	Vyhnánov, Doudleby nad Orlicí	50.1001158N, 16.2565464E	commercial plantation	Canby	B205	-	-	+	+	-	-	+	-	+	-	-	+	-	-
Hradec Králové	Co_HK 1	Vyhnánov, Doudleby nad Orlicí	50.1001158N, 16.2565464E	commercial plantation	Canby	B206	-	-	+	+	-	-	+	-	+	-	+	+	-	-
Hradec Králové	Co_HK 1	Vyhnánov, Doudleby nad Orlicí	50.1001158N, 16.2565464E	commercial plantation	Canby	B207	-	-	+	+	-	-	+	-	+	-	-	+	-	-
Hradec Králové	Co_HK 1	Vyhnánov, Doudleby nad Orlicí	50.1001158N, 16.2565464E	commercial plantation	Canby	B208	-	-	+	+	-	-	+	-	+	-	-	-	-	-
Hradec Králové	Co_HK 1	Vyhnánov, Doudleby nad Orlicí	50.1001158N, 16.2565464E	commercial plantation	Canby	B311	-	-	+	-	-	-	+	-	+	-	-	-	-	-
Hradec Králové	Co_HK 1	Vyhnánov, Doudleby nad Orlicí	50.1001158N, 16.2565464E	commercial plantation	Canby	B312	-	-	+	+	-	-	+	-	+	-	-	-	-	-
Hradec Králové	Co_HK 1	Vyhnánov, Doudleby nad Orlicí	50.1001158N, 16.2565464E	commercial plantation	Canby	B313	-	-	+	-	-	-	+	-	+	-	-	-	-	-
Hradec Králové	Co_HK 1	Vyhnánov, Doudleby nad Orlicí	50.1001158N, 16.2565464E	commercial plantation	Canby	B314	-	-	+	-	-	-	+	-	-	-	-	-	-	-
Hradec Králové	Co_HK 1	Vyhnánov, Doudleby nad Orlicí	50.1001158N, 16.2565464E	commercial plantation	Canby	B315	-	-	+	+	-	-	+	-	+	-	-	-	-	-
Hradec Králové	Co_HK 1	Vyhnánov, Doudleby nad Orlicí	50.1001158N, 16.2565464E	commercial plantation	Canby	B316	-	-	+	+	-	-	+	-	+	-	-	-	-	-
Hradec Králové	Co_HK 1	Vyhnánov, Doudleby nad Orlicí	50.1001158N, 16.2565464E	commercial plantation	Canby	B329	-	-	+	+	-	-	+	-	+	-	-	-	-	-
Hradec Králové	Co_HK 1	Vyhnánov, Doudleby nad Orlicí	50.1001158N, 16.2565464E	commercial plantation	Canby	B330	-	-	+	+	-	-	+	-	+	-	-	-	-	-
Hradec Králové	Co_HK 1	Vyhnánov, Doudleby nad Orlicí	50.1001158N, 16.2565464E	commercial plantation	Canby	B331	-	-	+	+	-	-	+	-	+	-	-	-	-	-
Hradec Králové	Co_HK 1	Vyhnánov, Doudleby nad Orlicí	50.1001158N, 16.2565464E	commercial plantation	Canby	B332	-	-	+	-	-	-	+	-	+	-	-	-	-	-
Hradec Králové	Co_HK 1	Vyhnánov, Doudleby nad Orlicí	50.1001158N, 16.2565464E	commercial plantation	Canby	B333	-	-	+	+	-	-	+	-	+	-	+	-	-	-
Hradec Králové	Co_HK 1	Vyhnánov, Doudleby nad Orlicí	50.1001158N, 16.2565464E	commercial plantation	Canby	B334	-	-	+	+	-	-	+	-	+	-	-	-	-	-
Hradec Králové	Co_HK 1	Vyhnánov, Doudleby nad Orlicí	50.1001158N, 16.2565464E	commercial plantation	Canby	B335	-	-	+	-	-	-	+	-	+	-	-	-	-	-
Hradec Králové	Co_HK 1	Vyhnánov, Doudleby nad Orlicí	50.1001158N, 16.2565464E	commercial plantation	Canby	B336	-	-	+	+	-	-	+	-	+	-	-	-	-	-
Hradec Králové	Co_HK 1	Vyhnánov, Doudleby nad Orlicí	50.1001158N, 16.2565464E	commercial plantation	Canby	B337	-	-	+	+	-	-	+	-	+	-	-	-	-	-
Hradec Králové	Co_HK 1	Vyhnánov, Doudleby nad Orlicí	50.1001158N, 16.2565464E	commercial plantation	Canby	B338	-	-	+	-	-	-	+	-	+	-	-	-	-	-
Hradec Králové	Co_HK 1	Vyhnánov, Doudleby nad Orlicí	50.1001158N, 16.2565464E	commercial plantation	Canby	B339	-	-	+	+	-	-	+	-	+	-	-	-	-	-
Hradec Králové	Co_HK 1	Vyhnánov, Doudleby nad Orlicí	50.1001158N, 16.2565464E	commercial plantation	Canby	B340	-	-	+	+	-	-	+	-	+	-	-	-	-	-
Hradec Králové	Co_HK 1	Vyhnánov, Doudleby nad Orlicí	50.1001158N, 16.2565464E	commercial plantation	Canby	B341	-	-	+	+	-	-	+	-	+	-	-	+	-	-
Hradec Králové	Co_HK 1	Vyhnánov, Doudleby nad Orlicí	50.1001158N, 16.2565464E	commercial plantation	Canby	B342	-	-	+	+	-	-	+	-	+	-	-	+	-	-
Hradec Králové	Co_HK 1	Vyhnánov, Doudleby nad Orlicí	50.1001158N, 16.2565464E	commercial plantation	Canby	B343	-	-	+	+	-	-	+	-	+	-	-	+	-	-
Hradec Králové	Co_HK 1	Vyhnánov, Doudleby nad Orlicí	50.1001158N, 16.2565464E	commercial plantation	Canby	B344	-	-	+	+	-	-	+	-	+	-	-	+	-	-
Hradec Králové	Co_HK 1	Vyhnánov, Doudleby nad Orlicí	50.1001158N, 16.2565464E	commercial plantation	Canby	B345	-	-	+	+	-	-	+	-	-	-	-	-	-	-
Hradec Králové	Co_HK 1	Vyhnánov, Doudleby nad Orlicí	50.1001158N, 16.2565464E	commercial plantation	Canby	B346	-	-	+	+	-	-	+	-	+	-	-	-	-	-
Hradec Králové	Co_HK 1	Vyhnánov, Doudleby nad Orlicí	50.1001158N, 16.2565464E	commercial plantation	Canby	B347	-	-	+	+	-	-	+	-	-	-	-	-	-	-
Hradec Králové	Co_HK 1	Vyhnánov, Doudleby nad Orlicí	50.1001158N, 16.2565464E	commercial plantation	Canby	B348	-	-	+	-	-	-	-	-	-	-	-	-	-	-
Hradec Králové	Co_HK 1	Vyhnánov, Doudleby nad Orlicí	50.1001158N, 16.2565464E	commercial plantation	Canby	B349	-	-	+	+	-	-	-	-	+	-	-	-	-	-
						Total positive	0	0	58	30	0	10	59	0	57	0	5	17	0	0
						Prevalence	0	0	0.95082	0.491803	0	0.163934	0.967213	0	0.934426	0	0.0819672	0.278689	0	0
						n =	61

## Sheet: Table S1D - plants - wild
Table S1D Detail list of the tested viruses in raspberry plant samples from wild growing bushes
Abbreviations for viruses: ApMV (Apple mosaic virus), ArMV (Arabis mosaic virus), BRNV (Black raspberry necrosis virus), CLRV (Cherry leaf roll virus), CMV (Cucumber mosaic virus), RaVA (Raspberry associated virus A), RBDV (Raspberry bushy dwarf virus), RLBV (Raspberry leaf blotch virus), RLMV (Raspberry leaf mottle virus), RpRSV (raspberry ringspot virus), RVCV (Raspberry vein chlorosis virus), …
Virus detection: "+" - positive detection, "-" - negative detection, green background = positive detection confirmed by Sanger sequencing
ApMV, ArMV, CMV, RpRSV and SLRSV were tested by qPCR; BRNV, CLRV, RaVA, RBDV, RLBV, RLMV, RVCV, RYNV and TBRV were tested by RT-PCR
Sampling Site					Cultivar	Isolate	ApMV	ArMV	BRNV	CLRV	CMV	RaVA	RBDV	RLBV	RLMV	RpRSV	RVCV	RYNV	SLRSV	TBRV
Region	Code	Municipality	Geographical Coordinates	Type
Hradec Králové	W_HK 1	Holovousy	50.3766786N, 15.5825614E	wild	unknown	B238	-	-	-	+	-	-	-	-	-	-	+	-	-	-
Hradec Králové	W_HK 1	Holovousy	50.3766786N, 15.5825614E	wild	unknown	B239	-	-	-	+	-	-	-	+	-	-	+	-	-	-
Hradec Králové	W_HK 1	Holovousy	50.3766786N, 15.5825614E	wild	unknown	A982	-	-	-	-	-	-	-	+	-	-	+	-	-	+
Hradec Králové	W_HK 1	Holovousy	50.3766786N, 15.5825614E	wild	unknown	A983	-	-	-	-	-	-	-	-	-	-	+	-	-	+
Hradec Králové	W_HK 1	Holovousy	50.3766786N, 15.5825614E	wild	unknown	A984	-	-	-	-	-	-	-	-	-	-	-	-	-	-
Hradec Králové	W_HK 1	Holovousy	50.3766786N, 15.5825614E	wild	unknown	A985	-	-	+	-	-	-	-	-	-	-	-	+	-	+
South Bohemian	W_SB 1	Staré Hodějovice	48.9349075N, 14.5212764E	forest	wild plant	A623	-	-	+	-	-	-	-	-	-	-	-	-	-	-
South Bohemian	W_SB 1	Staré Hodějovice	48.9349075N, 14.5212764E	forest	wild plant	A624	-	-	-	-	-	-	-	-	-	-	-	-	-	-
South Bohemian	W_SB 1	Staré Hodějovice	48.9349075N, 14.5212764E	forest	wild plant	A625	-	-	-	-	-	-	-	-	-	-	-	-	-	-
South Bohemian	W_SB 1	Staré Hodějovice	48.9349075N, 14.5212764E	forest	wild plant	A626	-	-	-	-	-	-	-	-	-	-	-	-	-	-
South Bohemian	W_SB 1	Staré Hodějovice	48.9349075N, 14.5212764E	forest	wild plant	A627	-	-	-	-	-	-	-	-	-	-	-	-	-	-
South Bohemian	W_SB 1	Staré Hodějovice	48.9349075N, 14.5212764E	forest	wild plant	A628	-	-	-	-	-	-	-	-	-	-	-	-	-	-
South Bohemian	W_SB 1	Staré Hodějovice	48.9349075N, 14.5212764E	forest	wild plant	A629	-	-	-	-	-	-	-	-	-	-	-	-	-	-
South Bohemian	W_SB 1	Staré Hodějovice	48.9349075N, 14.5212764E	forest	wild plant	A630	-	-	-	-	-	-	-	-	-	-	-	-	-	-
South Bohemian	W_SB 1	Staré Hodějovice	48.9349075N, 14.5212764E	forest	wild plant	A631	-	-	-	-	-	-	-	-	-	-	-	-	-	-
South Bohemian	W_SB 1	Staré Hodějovice	48.9349075N, 14.5212764E	forest	wild plant	A632	-	-	-	-	-	-	-	-	-	-	-	-	-	-
South Bohemian	W_SB 1	Staré Hodějovice	48.9349075N, 14.5212764E	forest	wild plant	B33	-	-	+	-	-	-	-	-	-	-	-	-	-	-
South Bohemian	W_SB 1	Staré Hodějovice	48.9349075N, 14.5212764E	forest	wild plant	B34	-	-	+	-	-	-	+	-	-	-	-	-	-	-
South Bohemian	W_SB 1	Staré Hodějovice	48.9349075N, 14.5212764E	forest	wild plant	B35	-	-	+	-	-	-	+	+	-	-	-	-	-	-
South Bohemian	W_SB 1	Staré Hodějovice	48.9349075N, 14.5212764E	forest	wild plant	B36	-	-	-	-	-	-	+	+	-	-	-	-	-	-
South Bohemian	W_SB 1	Staré Hodějovice	48.9349075N, 14.5212764E	forest	wild plant	B37	-	-	-	-	-	+	-	+	-	-	-	-	-	-
South Bohemian	W_SB 1	Staré Hodějovice	48.9349075N, 14.5212764E	forest	wild plant	B284	-	-	-	-	-	-	-	+	-	-	-	-	-	-
South Bohemian	W_SB 2	Kroclov, Vrábče	48.9058450N, 14.3721692E	forest	wild plant	A702	-	-	+	-	-	-	-	-	-	-	-	-	-	-
South Bohemian	W_SB 2	Kroclov, Vrábče	48.9058450N, 14.3721692E	forest	wild plant	A703	-	-	-	+	-	-	-	+	-	-	-	-	-	-
South Bohemian	W_SB 2	Kroclov, Vrábče	48.9058450N, 14.3721692E	forest	wild plant	A704	-	-	+	-	-	-	-	-	-	-	-	-	-	-
South Bohemian	W_SB 2	Kroclov, Vrábče	48.9058450N, 14.3721692E	forest	wild plant	A705	-	-	+	-	-	-	-	-	-	-	-	-	-	-
South Bohemian	W_SB 2	Kroclov, Vrábče	48.9058450N, 14.3721692E	forest	wild plant	A706	-	-	-	-	-	-	-	-	-	-	-	-	-	-
South Bohemian	W_SB 2	Kroclov, Vrábče	48.9058450N, 14.3721692E	forest	wild plant	A753	-	-	+	-	-	-	-	-	-	-	-	-	-	-
South Bohemian	W_SB 2	Kroclov, Vrábče	48.9058450N, 14.3721692E	forest	wild plant	A754	-	-	-	-	-	-	-	+	-	-	-	-	-	-
South Bohemian	W_SB 2	Kroclov, Vrábče	48.9058450N, 14.3721692E	forest	wild plant	A903	-	-	+	-	-	-	-	-	-	-	-	-	-	-
South Bohemian	W_SB 2	Kroclov, Vrábče	48.9058450N, 14.3721692E	forest	wild plant	A904	-	-	+	-	-	+	-	-	-	-	+	-	-	-
South Bohemian	W_SB 2	Kroclov, Vrábče	48.9058450N, 14.3721692E	forest	wild plant	A905	-	-	+	-	-	-	-	-	-	-	-	-	-	-
South Bohemian	W_SB 2	Kroclov, Vrábče	48.9058450N, 14.3721692E	forest	wild plant	A906	-	-	-	-	-	-	-	-	-	-	-	-	-	-
South Bohemian	W_SB 2	Kroclov, Vrábče	48.9058450N, 14.3721692E	forest	wild plant	A907	-	-	+	-	-	-	-	-	-	-	-	-	-	-
South Bohemian	W_SB 2	Kroclov, Vrábče	48.9058450N, 14.3721692E	forest	wild plant	A908	-	-	+	-	-	-	-	-	-	-	-	-	-	-
South Bohemian	W_SB 2	Kroclov, Vrábče	48.9058450N, 14.3721692E	forest	wild plant	A912	-	-	-	-	-	-	-	-	-	-	-	-	-	-
South Bohemian	W_SB 2	Kroclov, Vrábče	48.9058450N, 14.3721692E	forest	wild plant	A913	-	-	+	-	-	-	-	-	-	-	-	-	-	-
South Bohemian	W_SB 2	Kroclov, Vrábče	48.9058450N, 14.3721692E	forest	wild plant	A914	-	-	+	-	-	-	-	-	-	-	-	-	-	-
South Bohemian	W_SB 2	Kroclov, Vrábče	48.9058450N, 14.3721692E	forest	wild plant	A915	-	-	+	-	-	-	-	-	-	-	-	-	-	-
South Bohemian	W_SB 2	Kroclov, Vrábče	48.9058450N, 14.3721692E	forest	wild plant	A916	-	-	+	-	-	-	-	-	-	-	-	-	-	-
South Bohemian	W_SB 2	Kroclov, Vrábče	48.9058450N, 14.3721692E	forest	wild plant	A917	-	-	+	-	-	-	-	-	-	-	-	-	-	-
South Bohemian	W_SB 2	Kroclov, Vrábče	48.9058450N, 14.3721692E	forest	wild plant	A952	-	-	+	-	-	-	-	-	-	-	-	-	-	-
South Bohemian	W_SB 2	Kroclov, Vrábče	48.9058450N, 14.3721692E	forest	wild plant	A953	-	-	+	-	-	-	-	-	-	-	-	-	-	-
South Bohemian	W_SB 2	Kroclov, Vrábče	48.9058450N, 14.3721692E	forest	wild plant	A954	-	-	+	-	-	-	+	-	-	-	-	-	-	-
South Bohemian	W_SB 2	Kroclov, Vrábče	48.9058450N, 14.3721692E	forest	wild plant	A955	-	-	+	-	-	-	+	+	-	-	-	-	-	-
South Bohemian	W_SB 2	Kroclov, Vrábče	48.9058450N, 14.3721692E	forest	wild plant	A956	-	-	+	-	-	-	-	-	-	-	-	-	-	-
South Bohemian	W_SB 2	Kroclov, Vrábče	48.9058450N, 14.3721692E	forest	wild plant	A957	-	-	+	-	-	-	-	-	-	-	-	-	-	-
South Bohemian	W_SB 2	Kroclov, Vrábče	48.9058450N, 14.3721692E	forest	wild plant	A958	-	-	+	-	-	-	+	-	-	-	-	-	-	-
South Bohemian	W_SB 2	Kroclov, Vrábče	48.9058450N, 14.3721692E	forest	wild plant	A959	-	-	+	-	-	-	-	-	-	-	-	-	-	-
South Bohemian	W_SB 2	Kroclov, Vrábče	48.9058450N, 14.3721692E	forest	wild plant	A960	-	-	+	-	-	-	-	-	-	-	-	-	-	-
South Bohemian	W_SB 2	Kroclov, Vrábče	48.9058450N, 14.3721692E	forest	wild plant	A961	-	-	+	-	-	-	-	-	-	-	-	-	-	-
South Bohemian	W_SB 2	Kroclov, Vrábče	48.9058450N, 14.3721692E	forest	wild plant	A962	-	-	+	-	-	-	+	-	-	-	-	-	-	-
South Bohemian	W_SB 2	Kroclov, Vrábče	48.9058450N, 14.3721692E	forest	wild plant	A963	-	-	-	-	-	-	-	-	-	-	-	-	-	-
South Bohemian	W_SB 2	Kroclov, Vrábče	48.9058450N, 14.3721692E	forest	wild plant	A970	-	-	-	-	-	-	-	-	-	-	-	-	-	+
South Bohemian	W_SB 2	Kroclov, Vrábče	48.9058450N, 14.3721692E	forest	wild plant	A971	-	-	-	-	-	-	-	-	-	-	-	-	-	+
South Bohemian	W_SB 2	Kroclov, Vrábče	48.9058450N, 14.3721692E	forest	wild plant	A972	-	-	+	-	-	-	-	-	-	-	-	-	-	-
South Bohemian	W_SB 2	Kroclov, Vrábče	48.9058450N, 14.3721692E	forest	wild plant	A973	-	-	+	-	-	-	-	-	-	-	-	-	-	+
South Bohemian	W_SB 2	Kroclov, Vrábče	48.9058450N, 14.3721692E	forest	wild plant	A974	-	-	+	-	-	-	-	-	-	-	-	-	-	-
South Bohemian	W_SB 3	Mladé, České Budějovice	48.9560150N, 14.4832869E	woodland patch	wild plant	B29	-	-	-	-	-	-	-	+	-	-	+	+	-	-
South Bohemian	W_SB 3	Mladé, České Budějovice	48.9560150N, 14.4832869E	woodland patch	wild plant	B73	-	-	+	-	-	-	-	-	-	-	-	-	-	-
South Bohemian	W_SB 4	České Budějovice 2, České Budějovice	48.9841006N, 14.4303228E	forest	wild plant	B30	-	-	-	-	-	+	+	-	-	-	-	-	-	-
South Bohemian	W_SB 4	České Budějovice 2, České Budějovice	48.9841006N, 14.4303228E	forest	wild plant	B31	-	-	+	-	-	+	+	-	-	-	-	-	-	-
South Bohemian	W_SB 4	České Budějovice 2, České Budějovice	48.9841006N, 14.4303228E	forest	wild plant	B32	-	-	+	-	-	+	+	-	-	-	-	-	-	-
South Bohemian	W_SB 5	Plav	48.9103664N, 14.4835656E	woodland patch	wild plant	B203	-	-	+	-	-	-	+	-	-	-	-	-	-	-
South Bohemian	W_SB 5	Plav	48.9141639N, 14.4783936E	woodland patch	wild plant	B204	-	-	+	-	-	-	+	+	-	-	-	-	-	-
South Bohemian	W_SB 6	Srubec	48.9446669N, 14.5344703E	forest	wild plant	A621	-	-	-	-	-	-	-	-	-	-	-	-	-	-
South Bohemian	W_SB 6	Srubec	48.9446669N, 14.5344703E	forest	wild plant	A622	-	-	-	-	-	-	-	-	-	-	-	-	-	-
						Total positive	0	0	38	3	0	5	12	11	0	0	6	2	0	6
						Prevalence	0	0	0.567164	0.045	0	0.075	0.179104	0.164179	0	0	0.0895522	0.0298507	0	0.0895522
						n =	67

## Sheet: Table S2 - arthropods
Table S2 Detail list of the tested viruses in all arthropod samples of the study
Types of sampling site: commercial plantation - commercially cultivated raspberry; garden retailer - raspberry seedlings purchased from garden centers and hobby markets; private garden - raspberry plants in small gardens; wild raspberry plants - forest and woodland patches
Abbreviations for viruses: BRNV (Black raspberry necrosis virus), RBDV (Raspberry bushy dwarf virus), RLBV (Raspberry leaf blotch virus), RLMV (Raspberry leaf mottle virus), RVCV (Raspberry vein chlorosis virus), RYNV (Rubus yellow net virus)
Virus detection: "+" - positive detection, "-" - negative detection, green background = positive detection confirmed by Sanger sequencing, accession numbers are shown for sequences deposited in GenBank, orange background = samples tested positive using Atropa Nad2.1a/2.2.b primers, "x" arthropod´s identification confirmed by Sanger sequencing, "Sun" sequence unreadable
Trophic guild: H for herbivorous, P for predator or parasitoid, Om for omnivorous
Sampling Site					Arthropod	Order: Family	Trophic guild	Collected from plant (Isolate code)	Isolate	Molecular barcoding	BRNV	RBDV	RLBV	RLMV	RVCV	RYNV
Region	Code	Municipality	Geographical Coordinates	Type
Central Bohemian	Co_CB 1	Břežany II	50.0945483N, 14.8155772E	commercial plantation	Aphis idaei (Raspberry Aphid)	Hemiptera: Aphididae	H	A934	A647	×	-	-	-	-	-	-
Central Bohemian	Co_CB 1	Břežany II	50.0945483N, 14.8155772E	commercial plantation	Aphis idaei (Raspberry Aphid)	Hemiptera: Aphididae	H	A943	A657	×	-	-	-	-	-	-
Central Bohemian	Co_CB 1	Břežany II	50.0945483N, 14.8155772E	commercial plantation	Aphis idaei (Raspberry Aphid)	Hemiptera: Aphididae	H	A948	A663		-	-	-	-	-	-
Central Bohemian	Co_CB 1	Břežany II	50.0945483N, 14.8155772E	commercial plantation	Aphis idaei (Raspberry Aphid)	Hemiptera: Aphididae	H	A679	A664		-	-	-	-	-	-
Central Bohemian	Co_CB 1	Břežany II	50.0945483N, 14.8155772E	commercial plantation	Aphis idaei (Raspberry Aphid)	Hemiptera: Aphididae	H	A949	A665		-	-	-	-	-	-
Central Bohemian	Co_CB 1	Břežany II	50.0945483N, 14.8155772E	commercial plantation	Aphis idaei (Raspberry Aphid)	Hemiptera: Aphididae	H	A950	A666		-	-	-	-	-	-
Central Bohemian	Co_CB 1	Břežany II	50.0945483N, 14.8155772E	commercial plantation	Aphis idaei (Raspberry Aphid)	Hemiptera: Aphididae	H	A951	A667		-	-	-	-	-	-
Central Bohemian	Co_CB 1	Břežany II	50.0945483N, 14.8155772E	commercial plantation	Aphis idaei (Raspberry Aphid)	Hemiptera: Aphididae	H	A964	A668		-	-	-	-	-	-
Central Bohemian	Co_CB 1	Břežany II	50.0945483N, 14.8155772E	commercial plantation	Aphis idaei (Raspberry Aphid)	Hemiptera: Aphididae	H	A965	A669		-	-	-	-	-	-
Central Bohemian	Co_CB 1	Břežany II	50.0945483N, 14.8155772E	commercial plantation	Aphis idaei (Raspberry Aphid)	Hemiptera: Aphididae	H	A966	A670	×	-	-	-	-	-	-
Central Bohemian	Co_CB 1	Břežany II	50.0945483N, 14.8155772E	commercial plantation	Aphis idaei (Raspberry Aphid)	Hemiptera: Aphididae	H	A967	A671		-	+	-	-	-	-
Central Bohemian	Co_CB 1	Břežany II	50.0945483N, 14.8155772E	commercial plantation	Aphis idaei (Raspberry Aphid)	Hemiptera: Aphididae	H	A930	A672		-	-	-	-	-	-
Central Bohemian	Co_CB 1	Břežany II	50.0945483N, 14.8155772E	commercial plantation	Empoasca decipiens (Leafhopper sp.)	Hemiptera: Cicadellidae	H	B47	A846	×	-	-	-	-	-	-
Central Bohemian	Co_CB 1	Břežany II	50.0945483N, 14.8155772E	commercial plantation	Empoasca decipiens (Leafhopper sp.)	Hemiptera: Cicadellidae	H	B63	A851	×	-	-	-	-	-	-
Central Bohemian	Co_CB 1	Břežany II	50.0945483N, 14.8155772E	commercial plantation	Fieberiella septentrionalis (Leafhopper sp.)	Hemiptera: Cicadellidae	H	B40	A844	×	-	-	-	-	-	-
Central Bohemian	Co_CB 1	Břežany II	50.0945483N, 14.8155772E	commercial plantation	Fieberiella septentrionalis (Leafhopper sp.)	Hemiptera: Cicadellidae	H	B41	A845	×	-	-	-	-	-	-
Central Bohemian	Co_CB 1	Břežany II	50.0945483N, 14.8155772E	commercial plantation	Fieberiella septentrionalis (Leafhopper sp.)	Hemiptera: Cicadellidae	H	B56	A847	×	-	-	-	-	-	-
Central Bohemian	Co_CB 1	Břežany II	50.0945483N, 14.8155772E	commercial plantation	Fieberiella septentrionalis (Leafhopper sp.)	Hemiptera: Cicadellidae	H	B58	A848	×	-	-	-	-	-	-
Central Bohemian	Co_CB 1	Břežany II	50.0945483N, 14.8155772E	commercial plantation	Fieberiella septentrionalis (Leafhopper sp.)	Hemiptera: Cicadellidae	H	B61	A850	×	-	-	-	-	-	-
Central Bohemian	Co_CB 1	Břežany II	50.0945483N, 14.8155772E	commercial plantation	Neotetranychus rubi (Spider mite)	Acari: Tetranychidae	H	B72	A853	×	-	-	-	-	-	-
Central Bohemian	Co_CB 1	Břežany II	50.0945483N, 14.8155772E	commercial plantation	Orius niger (Minute pirate bug)	Hemiptera: Anthocoridae	P	B69	A852	×	-	-	-	-	-	-
Central Bohemian	Co_CB 1	Břežany II	50.0945483N, 14.8155772E	commercial plantation	Palomena prasina (Green shield bug)	Hemiptera: Pentatomidae	H	B59	A849	×	-	-	-	-	-	-
Central Bohemian	Co_CB 2	Dobré Pole, Vitice	50.0053194N, 14.9225008E	commercial plantation	Amphorophora rubi idaei (Aphid)	Hemiptera: Aphididae	H	A936	A649	×	-	-	-	+	-	-
Central Bohemian	Co_CB 2	Dobré Pole, Vitice	50.0053194N, 14.9225008E	commercial plantation	Amphorophora rubi idaei (Aphid)	Hemiptera: Aphididae	H	A937	A650	×	+	-	-	-	-	-
Central Bohemian	Co_CB 2	Dobré Pole, Vitice	50.0053194N, 14.9225008E	commercial plantation	Amphorophora rubi idaei (Aphid)	Hemiptera: Aphididae	H	A676	A653	×	-	-	-	+	-	-
Central Bohemian	Co_CB 2	Dobré Pole, Vitice	50.0053194N, 14.9225008E	commercial plantation	Amphorophora rubi idaei (Aphid)	Hemiptera: Aphididae	H	A940	A654		-	-	-	-	-	-
Central Bohemian	Co_CB 2	Dobré Pole, Vitice	50.0053194N, 14.9225008E	commercial plantation	Amphorophora rubi idaei (Aphid)	Hemiptera: Aphididae	H	A941	A655		-	-	-	-	-	-
Central Bohemian	Co_CB 2	Dobré Pole, Vitice	50.0053194N, 14.9225008E	commercial plantation	Amphorophora rubi idaei (Aphid)	Hemiptera: Aphididae	H	A942	A656		-	-	-	-	-	-
Central Bohemian	Co_CB 2	Dobré Pole, Vitice	50.0053194N, 14.9225008E	commercial plantation	Amphorophora rubi idaei (Aphid)	Hemiptera: Aphididae	H	A944	A658		-	-	-	+	-	-
Central Bohemian	Co_CB 2	Dobré Pole, Vitice	50.0053194N, 14.9225008E	commercial plantation	Amphorophora rubi idaei (Aphid)	Hemiptera: Aphididae	H	A945	A660		-	-	-	-	-	-
Central Bohemian	Co_CB 2	Dobré Pole, Vitice	50.0053194N, 14.9225008E	commercial plantation	Amphorophora rubi idaei (Aphid)	Hemiptera: Aphididae	H	A678	A661		-	-	-	-	-	-
Central Bohemian	Co_CB 2	Dobré Pole, Vitice	50.0053194N, 14.9225008E	commercial plantation	Amphorophora rubi idaei (Aphid)	Hemiptera: Aphididae	H	A946	A662		-	-	-	-	-	-
Central Bohemian	Co_CB 2	Dobré Pole, Vitice	50.0053194N, 14.9225008E	commercial plantation	Amphorophora rubi idaei (Aphid)	Hemiptera: Aphididae	H	A994	A818		-	-	-	-	-	-
Central Bohemian	Co_CB 2	Dobré Pole, Vitice	50.0053194N, 14.9225008E	commercial plantation	Amphorophora rubi idaei (Aphid)	Hemiptera: Aphididae	H	A997	A819	×	-	-	-	-	-	-
Central Bohemian	Co_CB 2	Dobré Pole, Vitice	50.0053194N, 14.9225008E	commercial plantation	Amphorophora rubi idaei (Aphid)	Hemiptera: Aphididae	H	B4	A821		+	-	-	-	-	-
Central Bohemian	Co_CB 2	Dobré Pole, Vitice	50.0053194N, 14.9225008E	commercial plantation	Aphis idaei (Raspberry Aphid)	Hemiptera: Aphididae	H	A677	A659		-	-	-	+	-	-
Central Bohemian	Co_CB 2	Dobré Pole, Vitice	50.0053194N, 14.9225008E	commercial plantation	Aphis idaei (Raspberry Aphid)	Hemiptera: Aphididae	H	B3	A820		-	-	-	-	-	-
Central Bohemian	Co_CB 2	Dobré Pole, Vitice	50.0053194N, 14.9225008E	commercial plantation	Aphis idaei (Raspberry Aphid)	Hemiptera: Aphididae	H	B5	A822	×	-	-	-	-	-	-
Central Bohemian	Co_CB 2	Dobré Pole, Vitice	50.0053194N, 14.9225008E	commercial plantation	Aphis idaei (Raspberry Aphid)	Hemiptera: Aphididae	H	B6	A823		+	-	-	PX549261	-	-
Central Bohemian	Co_CB 2	Dobré Pole, Vitice	50.0053194N, 14.9225008E	commercial plantation	Coreus marginatus (Dock bug)	Hemiptera: Coreidae	H	B13	A829	×	-	-	-	-	-	-
Central Bohemian	Co_CB 2	Dobré Pole, Vitice	50.0053194N, 14.9225008E	commercial plantation	Fieberiella septentrionalis (Leafhopper sp.)	Hemiptera: Cicadellidae	H	A938	A651	×	-	-	-	-	-	-
Central Bohemian	Co_CB 2	Dobré Pole, Vitice	50.0053194N, 14.9225008E	commercial plantation	Fieberiella septentrionalis (Leafhopper sp.)	Hemiptera: Cicadellidae	H	B1	A826	×	-	-	-	-	-	-
Central Bohemian	Co_CB 2	Dobré Pole, Vitice	50.0053194N, 14.9225008E	commercial plantation	Fieberiella septentrionalis (Leafhopper sp.)	Hemiptera: Cicadellidae	H	B23	A833	×	-	-	-	-	-	-
Central Bohemian	Co_CB 2	Dobré Pole, Vitice	50.0053194N, 14.9225008E	commercial plantation	Fieberiella septentrionalis (Leafhopper sp.)	Hemiptera: Cicadellidae	H	B26	A834	×	-	-	-	-	-	-
Central Bohemian	Co_CB 2	Dobré Pole, Vitice	50.0053194N, 14.9225008E	commercial plantation	Fieberiella septentrionalis (Leafhopper sp.)	Hemiptera: Cicadellidae	H	B1	A837	×	-	-	-	-	-	-
Central Bohemian	Co_CB 2	Dobré Pole, Vitice	50.0053194N, 14.9225008E	commercial plantation	Orius minutus (Minute pirate bug)	Hemiptera: Anthocoridae	P	A996	A824	×	-	-	-	-	-	-
Central Bohemian	Co_CB 2	Dobré Pole, Vitice	50.0053194N, 14.9225008E	commercial plantation	Orius minutus (Minute pirate bug)	Hemiptera: Anthocoridae	P	A998	A825	×	-	-	-	-	-	PX549245
Central Bohemian	Co_CB 2	Dobré Pole, Vitice	50.0053194N, 14.9225008E	commercial plantation	Orius minutus (Minute pirate bug)	Hemiptera: Anthocoridae	P	B2	A827	×	-	-	-	-	-	-
Central Bohemian	Co_CB 2	Dobré Pole, Vitice	50.0053194N, 14.9225008E	commercial plantation	Orius minutus (Minute pirate bug)	Hemiptera: Anthocoridae	P	B21	A832	×	-	-	-	-	-	-
Central Bohemian	Co_CB 2	Dobré Pole, Vitice	50.0053194N, 14.9225008E	commercial plantation	Orius minutus (Minute pirate bug)	Hemiptera: Anthocoridae	P	A996	A835	×	-	-	-	-	-	-
Central Bohemian	Co_CB 2	Dobré Pole, Vitice	50.0053194N, 14.9225008E	commercial plantation	Neotetranychus rubi (Spider mite)	Acari: Tetranychidae	H	A999	A836	×	-	-	-	-	-	-
Central Bohemian	Co_CB 2	Dobré Pole, Vitice	50.0053194N, 14.9225008E	commercial plantation	Peribalus strictus (Vernal shieldbug)	Hemiptera: Pentatomidae	H	A939	A652	×	-	-	-	-	-	-
Central Bohemian	Co_CB 2	Dobré Pole, Vitice	50.0053194N, 14.9225008E	commercial plantation	Sericoderus lateralis (Minute hooded beetle)	Coleoptera: Corylophidae	H	B19	A830	×	-	-	-	-	-	-
Central Bohemian	Co_CB 2	Dobré Pole, Vitice	50.0053194N, 14.9225008E	commercial plantation	Sitona lineatus (Pea leaf weevil)	Coleoptera: Curculionidae	H	B19	A831	×	-	-	-	-	-	-
Central Bohemian	Co_CB 2	Dobré Pole, Vitice	50.0053194N, 14.9225008E	commercial plantation	Stenocranus minutus (Planthopper sp.)	Hemiptera: Delphacidae	H	B3	A828	×	-	-	-	-	-	-
Central Bohemian	Co_CB 2	Dobré Pole, Vitice	50.0053194N, 14.9225008E	commercial plantation	Lipolexis gracilis (Aphid parasitoid)	Hymenoptera: Braconidae	P	B3	A820 (B)	×	-	-	-	-	-	-
Hradec Králové	Co_HK 1	Vyhnánov, Doudleby nad Orlicí	50.1001158N, 16.2565464E	commercial plantation	Adelphocoris lineolatus (Linen bug)	Hemiptera: Miridae	H	B197	B139	×	+	PX549249	-	PX549263	-	-
Hradec Králové	Co_HK 1	Vyhnánov, Doudleby nad Orlicí	50.1001158N, 16.2565464E	commercial plantation	Amphorophora rubi idaei (Aphid)	Hemiptera: Aphididae	H	B205	B149		-	-	-	-	-	-
Hradec Králové	Co_HK 1	Vyhnánov, Doudleby nad Orlicí	50.1001158N, 16.2565464E	commercial plantation	Amphorophora rubi idaei (Aphid)	Hemiptera: Aphididae	H	B207	B152	×	+	-	-	-	-	-
Hradec Králové	Co_HK 1	Vyhnánov, Doudleby nad Orlicí	50.1001158N, 16.2565464E	commercial plantation	Amphorophora rubi idaei (Aphid)	Hemiptera: Aphididae	H	B208	B153		-	-	-	-	-	-
Hradec Králové	Co_HK 1	Vyhnánov, Doudleby nad Orlicí	50.1001158N, 16.2565464E	commercial plantation	Amphorophora rubi idaei (Aphid)	Hemiptera: Aphididae	H	B311	B154		-	-	-	-	-	-
Hradec Králové	Co_HK 1	Vyhnánov, Doudleby nad Orlicí	50.1001158N, 16.2565464E	commercial plantation	Amphorophora rubi idaei (Aphid)	Hemiptera: Aphididae	H	B312	B157	×	+	-	-	+	-	-
Hradec Králové	Co_HK 1	Vyhnánov, Doudleby nad Orlicí	50.1001158N, 16.2565464E	commercial plantation	Amphorophora rubi idaei (Aphid)	Hemiptera: Aphididae	H	B316	B160	×	+	-	-	-	-	-
Hradec Králové	Co_HK 1	Vyhnánov, Doudleby nad Orlicí	50.1001158N, 16.2565464E	commercial plantation	Amphorophora rubi idaei (Aphid)	Hemiptera: Aphididae	H	B329	B161	×	+	-	-	-	-	-
Hradec Králové	Co_HK 1	Vyhnánov, Doudleby nad Orlicí	50.1001158N, 16.2565464E	commercial plantation	Amphorophora rubi idaei (Aphid)	Hemiptera: Aphididae	H	B330	B162	×	+	-	-	-	-	-
Hradec Králové	Co_HK 1	Vyhnánov, Doudleby nad Orlicí	50.1001158N, 16.2565464E	commercial plantation	Amphorophora rubi idaei (Aphid)	Hemiptera: Aphididae	H	B331	B163	×	+	-	-	-	-	-
Hradec Králové	Co_HK 1	Vyhnánov, Doudleby nad Orlicí	50.1001158N, 16.2565464E	commercial plantation	Amphorophora rubi idaei (Aphid)	Hemiptera: Aphididae	H	B332	B164	×	+	-	-	-	-	-
Hradec Králové	Co_HK 1	Vyhnánov, Doudleby nad Orlicí	50.1001158N, 16.2565464E	commercial plantation	Amphorophora rubi idaei (Aphid)	Hemiptera: Aphididae	H	B335	B167	×	+	+	-	+	-	-
Hradec Králové	Co_HK 1	Vyhnánov, Doudleby nad Orlicí	50.1001158N, 16.2565464E	commercial plantation	Amphorophora rubi idaei (Aphid)	Hemiptera: Aphididae	H	B336	B169	×	+	+	-	-	-	-
Hradec Králové	Co_HK 1	Vyhnánov, Doudleby nad Orlicí	50.1001158N, 16.2565464E	commercial plantation	Amphorophora rubi idaei (Aphid)	Hemiptera: Aphididae	H	B338	B171	×	+	-	-	-	-	-
Hradec Králové	Co_HK 1	Vyhnánov, Doudleby nad Orlicí	50.1001158N, 16.2565464E	commercial plantation	Amphorophora rubi idaei (Aphid)	Hemiptera: Aphididae	H	B340	B173	×	+	+	-	-	-	-
Hradec Králové	Co_HK 1	Vyhnánov, Doudleby nad Orlicí	50.1001158N, 16.2565464E	commercial plantation	Amphorophora rubi idaei (Aphid)	Hemiptera: Aphididae	H	B344	B174	×	+	-	-	+	-	-
Hradec Králové	Co_HK 1	Vyhnánov, Doudleby nad Orlicí	50.1001158N, 16.2565464E	commercial plantation	Amphorophora rubi idaei (Aphid)	Hemiptera: Aphididae	H	B345	B175	×	+	+	-	-	-	-
Hradec Králové	Co_HK 1	Vyhnánov, Doudleby nad Orlicí	50.1001158N, 16.2565464E	commercial plantation	Amphorophora rubi idaei (Aphid)	Hemiptera: Aphididae	H	B347	B176	×	+	-	-	+	-	-
Hradec Králové	Co_HK 1	Vyhnánov, Doudleby nad Orlicí	50.1001158N, 16.2565464E	commercial plantation	Amphorophora rubi idaei (Aphid)	Hemiptera: Aphididae	H	B349	B178		+	-	-	+	-	-
Hradec Králové	Co_HK 1	Vyhnánov, Doudleby nad Orlicí	50.1001158N, 16.2565464E	commercial plantation	Anthocoris nemoralis (Flower bug)	Hemiptera: Anthocoridae	P	B182	B135	×	-	-	-	-	-	-
Hradec Králové	Co_HK 1	Vyhnánov, Doudleby nad Orlicí	50.1001158N, 16.2565464E	commercial plantation	Anthonomus rubi (Raspberry weevil)	Coleoptera: Curculionidae	H	B183	B136	×	-	+	-	-	-	-
Hradec Králové	Co_HK 1	Vyhnánov, Doudleby nad Orlicí	50.1001158N, 16.2565464E	commercial plantation	Anthonomus rubi (Raspberry weevil)	Coleoptera: Curculionidae	H	B196	B146	×	-	PX549248	-	-	-	-
Hradec Králové	Co_HK 1	Vyhnánov, Doudleby nad Orlicí	50.1001158N, 16.2565464E	commercial plantation	Aphis idaei (Raspberry Aphid)	Hemiptera: Aphididae	H	B181	B134	×	+	-	-	+	+	-
Hradec Králové	Co_HK 1	Vyhnánov, Doudleby nad Orlicí	50.1001158N, 16.2565464E	commercial plantation	Aphis idaei (Raspberry Aphid)	Hemiptera: Aphididae	H	B184	B137	×	+	-	-	+	-	-
Hradec Králové	Co_HK 1	Vyhnánov, Doudleby nad Orlicí	50.1001158N, 16.2565464E	commercial plantation	Aphis idaei (Raspberry Aphid)	Hemiptera: Aphididae	H	B189	B138	×	+	-	-	+	-	-
Hradec Králové	Co_HK 1	Vyhnánov, Doudleby nad Orlicí	50.1001158N, 16.2565464E	commercial plantation	Aphis idaei (Raspberry Aphid)	Hemiptera: Aphididae	H	B190	B140	×	+	-	-	+	-	-
Hradec Králové	Co_HK 1	Vyhnánov, Doudleby nad Orlicí	50.1001158N, 16.2565464E	commercial plantation	Aphis idaei (Raspberry Aphid)	Hemiptera: Aphididae	H	B191	B141	×	+	-	-	-	-	-
Hradec Králové	Co_HK 1	Vyhnánov, Doudleby nad Orlicí	50.1001158N, 16.2565464E	commercial plantation	Aphis idaei (Raspberry Aphid)	Hemiptera: Aphididae	H	B192	B142	×	+	-	-	+	-	-
Hradec Králové	Co_HK 1	Vyhnánov, Doudleby nad Orlicí	50.1001158N, 16.2565464E	commercial plantation	Aphis idaei (Raspberry Aphid)	Hemiptera: Aphididae	H	B199	B147	×	+	-	-	+	-	-
Hradec Králové	Co_HK 1	Vyhnánov, Doudleby nad Orlicí	50.1001158N, 16.2565464E	commercial plantation	Aphis idaei (Raspberry Aphid)	Hemiptera: Aphididae	H	B314	B158	×	+	-	-	+	-	-
Hradec Králové	Co_HK 1	Vyhnánov, Doudleby nad Orlicí	50.1001158N, 16.2565464E	commercial plantation	Aphis idaei (Raspberry Aphid)	Hemiptera: Aphididae	H	B315	B159		+	-	-	+	-	-
Hradec Králové	Co_HK 1	Vyhnánov, Doudleby nad Orlicí	50.1001158N, 16.2565464E	commercial plantation	Aphis idaei (Raspberry Aphid)	Hemiptera: Aphididae	H	B334	B166	×	+	+	-	+	-	-
Hradec Králové	Co_HK 1	Vyhnánov, Doudleby nad Orlicí	50.1001158N, 16.2565464E	commercial plantation	Aphis idaei (Raspberry Aphid)	Hemiptera: Aphididae	H	B348	B177	×	+	+	-	-	-	-
Hradec Králové	Co_HK 1	Vyhnánov, Doudleby nad Orlicí	50.1001158N, 16.2565464E	commercial plantation	Cortinicara gibbosa (Minute scavenger beetle)	Coleoptera: Latridiidae	H	B194	B144	×	-	-	-	-	-	-
Hradec Králové	Co_HK 1	Vyhnánov, Doudleby nad Orlicí	50.1001158N, 16.2565464E	commercial plantation	Fieberiella septentrionalis (Leafhopper sp.)	Hemiptera: Cicadellidae	H	B333	B165		-	-	-	-	-	-
Hradec Králové	Co_HK 1	Vyhnánov, Doudleby nad Orlicí	50.1001158N, 16.2565464E	commercial plantation	Frankliniella intonsa (Thrips)	Thysanoptera: Thripidae	H	B335	B168	×	PX549257	-	-	-	-	-
Hradec Králové	Co_HK 1	Vyhnánov, Doudleby nad Orlicí	50.1001158N, 16.2565464E	commercial plantation	Macropsis fuscula (Brambleberry leafhopper)	Hemiptera: Cicadellidae	H	B206	B150	×	-	-	-	-	-	-
Hradec Králové	Co_HK 1	Vyhnánov, Doudleby nad Orlicí	50.1001158N, 16.2565464E	commercial plantation	Macropsis fuscula (Brambleberry leafhopper)	Hemiptera: Cicadellidae	H	B206	B151	×	PX549258	-	-	-	-	-
Hradec Králové	Co_HK 1	Vyhnánov, Doudleby nad Orlicí	50.1001158N, 16.2565464E	commercial plantation	Macropsis fuscula (Brambleberry leafhopper)	Hemiptera: Cicadellidae	H	B311	B155	×	-	-	-	-	-	-
Hradec Králové	Co_HK 1	Vyhnánov, Doudleby nad Orlicí	50.1001158N, 16.2565464E	commercial plantation	Nabis pseudoferus (Damsel bug)	Hemiptera: Nabidae	P	B339	B172		-	-	-	-	-	-
Hradec Králové	Co_HK 1	Vyhnánov, Doudleby nad Orlicí	50.1001158N, 16.2565464E	commercial plantation	Pterocomma salicis (Black willow bark aphid)	Hemiptera: Aphididae	H	B193	B143	×	-	-	-	-	-	-
Hradec Králové	Co_HK 1	Vyhnánov, Doudleby nad Orlicí	50.1001158N, 16.2565464E	commercial plantation	Rhopalosiphum oxyacanthae (Apple-grass aphid)	Hemiptera: Aphididae	H	B195	B145		-	-	-	-	-	-
Hradec Králové	Co_HK 1	Vyhnánov, Doudleby nad Orlicí	50.1001158N, 16.2565464E	commercial plantation	Rhopalosiphum padi (Bird cherry-oat aphid)	Hemiptera: Aphididae	H	B200	B148		-	-	-	-	-	-
Hradec Králové	Co_HK 1	Vyhnánov, Doudleby nad Orlicí	50.1001158N, 16.2565464E	commercial plantation	Thrips fuscipennis (Thrips)	Thysanoptera: Thripidae	H	B337	B170	×	-	+	-	-	-	-
Hradec Králové	Co_HK 1	Vyhnánov, Doudleby nad Orlicí	50.1001158N, 16.2565464E	commercial plantation	Typhlodromus (Typhlodromus) pyri (Predatory mite)	Acari: Phytoseiidae	P	B313	B156		-	-	-	-	-	-
Hradec Králové	Co_HK 2	Synkov-Slemeno	50.1549619N, 16.2606461E	commercial plantation	Aphis idaei (Raspberry Aphid)	Hemiptera: Aphididae	H	A920	A724		-	-	-	-	-	-
Hradec Králové	Co_HK 2	Synkov-Slemeno	50.1549619N, 16.2606461E	commercial plantation	Aphis idaei (Raspberry Aphid)	Hemiptera: Aphididae	H	A921	A725	×	-	-	-	-	-	-
Hradec Králové	Co_HK 2	Synkov-Slemeno	50.1549619N, 16.2606461E	commercial plantation	Aphis idaei (Raspberry Aphid)	Hemiptera: Aphididae	H	A922	A726		-	-	-	-	-	-
Hradec Králové	Co_HK 2	Synkov-Slemeno	50.1549619N, 16.2606461E	commercial plantation	Aphis idaei (Raspberry Aphid)	Hemiptera: Aphididae	H	A923	A727	×	-	-	-	-	-	-
Hradec Králové	Co_HK 2	Synkov-Slemeno	50.1549619N, 16.2606461E	commercial plantation	Aphis idaei (Raspberry Aphid)	Hemiptera: Aphididae	H	A924	A728	×	-	-	-	-	-	-
Hradec Králové	Co_HK 2	Synkov-Slemeno	50.1549619N, 16.2606461E	commercial plantation	Harmonia axyridis (Asian ladybeetle)	Coleoptera: Coccinellidae	P	A922	A732	×	-	-	-	-	-	-
Hradec Králové	Co_HK 2	Synkov-Slemeno	50.1549619N, 16.2606461E	commercial plantation	Pipiza noctiluca (Hoverfly)	Diptera: Syrphidae	P	A922	A733	×	-	-	-	-	-	-
Hradec Králové	Co_HK 3	Kbelnice	50.4579444N, 15.3506272E	commercial plantation	Aphis idaei (Raspberry Aphid)	Hemiptera: Aphididae	H	A925	A729	×	-	-	-	-	-	-
Hradec Králové	Co_HK 3	Kbelnice	50.4579444N, 15.3506272E	commercial plantation	Aphis idaei (Raspberry Aphid)	Hemiptera: Aphididae	H	A926	A730	×	-	-	-	-	-	-
Hradec Králové	Co_HK 3	Kbelnice	50.4579444N, 15.3506272E	commercial plantation	Aphis idaei (Raspberry Aphid)	Hemiptera: Aphididae	H	A927	A731	×	-	-	-	-	-	-
Hradec Králové	Co_HK 3	Kbelnice	50.4579444N, 15.3506272E	commercial plantation	Orius minutus (Minute pirate bug)	Hemiptera: Anthocoridae	P	A928	A734	×	-	-	-	-	-	-
Hradec Králové	Ga_HK 1	Vitiněves	50.3904233N, 15.3853217E	private garden	Aphis idaei (Raspberry Aphid)	Hemiptera: Aphididae	H	A918	A722	×	-	-	-	-	-	-
Hradec Králové	Ga_HK 1	Vitiněves	50.3904233N, 15.3853217E	private garden	Aphis idaei (Raspberry Aphid)	Hemiptera: Aphididae	H	A919	A723	×	-	-	-	-	-	-
Hradec Králové	Ga_HK 2	Nový Bydžov	50.2415025N, 15.4908206E	private garden	Orius strigicollis (Minute pirate bug)	Hemiptera: Anthocoridae	P	B352	B188	×	-	-	-	-	-	-
Hradec Králové	Ga_HK 2	Nový Bydžov	50.2415025N, 15.4908206E	private garden	Typhlodromus (Typhlodromus) pyri (Predatory mite)	Acari: Phytoseiidae	P	B352	B187	×	-	+	-	-	-	-
Hradec Králové	Ga_HK 3	Volanice	50.3355350N, 15.3982731E	private garden	Aphis idaei (Raspberry Aphid)	Hemiptera: Aphididae	H	A805	A803	×	-	-	-	-	PX549268	-
Hradec Králové	Ga_HK 3	Volanice	50.3355350N, 15.3982731E	private garden	Aphis idaei (Raspberry Aphid)	Hemiptera: Aphididae	H	B351	B186		-	+	-	-	+	-
Hradec Králové	Ga_HK 3	Volanice	50.3355350N, 15.3982731E	private garden	Orius minutus (Minute pirate bug)	Hemiptera: Anthocoridae	P	A805	A801	×	-	-	-	-	PX549266	-
South Bohemian	Ga_SB 1	Dubičné	48.9734500N, 14.5557728E	private garden	Aphis idaei (Raspberry Aphid)	Hemiptera: Aphididae	H	A645	A646	×	-	-	-	-	-	-
South Bohemian	Ga_SB 2	Dubné	48.9733467N, 14.3639242E	private garden	Aphis idaei (Raspberry Aphid)	Hemiptera: Aphididae	H	A932	A682	×	-	-	-	-	-	-
South Bohemian	Ga_SB 3	Hluboká nad Vltavou	49.0525422N, 14.4541033E	private garden	Aphis idaei (Raspberry Aphid)	Hemiptera: Aphididae	H	A931	A681	×	-	-	-	-	-	-
Hradec Králové	W_HK 1	Holovousy	50.3766786N, 15.5825614E	wild	Aphis idaei (Raspberry Aphid)	Hemiptera: Aphididae	H	A982	A812	×	-	-	-	-	+	-
Hradec Králové	W_HK 1	Holovousy	50.3766786N, 15.5825614E	wild	Aphis idaei (Raspberry Aphid)	Hemiptera: Aphididae	H	A983	A813		-	-	-	-	+	-
Hradec Králové	W_HK 1	Holovousy	50.3766786N, 15.5825614E	wild	Aphis idaei (Raspberry Aphid)	Hemiptera: Aphididae	H	A984	A815		-	-	-	-	-	-
Hradec Králové	W_HK 1	Holovousy	50.3766786N, 15.5825614E	wild	Aphis idaei (Raspberry Aphid)	Hemiptera: Aphididae	H	A985	A816	×	-	-	-	-	-	-
Hradec Králové	W_HK 1	Holovousy	50.3766786N, 15.5825614E	wild	Orius minutus (Minute pirate bug)	Hemiptera: Anthocoridae	P	A983	A814	×	-	-	-	-	-	-
Hradec Králové	W_HK 1	Holovousy	50.3766786N, 15.5825614E	wild	Propylea japonica (Turtle vein ladybeetle)	Coleoptera: Coccinellidae	P	A985	A817	×	-	-	-	-	-	-
Hradec Králové	W_HK 1	Holovousy	50.3766786N, 15.5825614E	wild	Psallus wagneri (Miridae)	Hemiptera: Miridae	Om	B238	B216	×	-	-	-	-	-	+
Hradec Králové	W_HK 1	Holovousy	50.3766786N, 15.5825614E	wild	Thrips flavus (European flower thrips)	Thysanoptera: Thripidae	H	B238	B217	×	-	-	-	-	-	-
South Bohemian	W_SB 1	Staré Hodějovice	48.9349075N, 14.5212764E	forest	Amphorophora rubi idaei (Aphid)	Hemiptera: Aphididae	H	A623	A619		+	-	-	-	-	-
South Bohemian	W_SB 1	Staré Hodějovice	48.9349075N, 14.5212764E	forest	Thrips minutissimus (Thrips)	Thysanoptera: Thripidae	H	A624	A620		-	-	-	-	-	-
South Bohemian	W_SB 2	Kroclov, Vrábče	48.9058450N, 14.3721692E	forest	Aphis idaei (Raspberry Aphid)	Hemiptera: Aphididae	H	A706	A707	×	-	-	-	-	-	-
South Bohemian	W_SB 2	Kroclov, Vrábče	48.9058450N, 14.3721692E	forest	Aphis idaei (Raspberry Aphid)	Hemiptera: Aphididae	H	A903	A735	×	+	-	-	-	-	-
South Bohemian	W_SB 2	Kroclov, Vrábče	48.9058450N, 14.3721692E	forest	Aphis idaei (Raspberry Aphid)	Hemiptera: Aphididae	H	A904	A736		+	-	-	-	-	-
South Bohemian	W_SB 2	Kroclov, Vrábče	48.9058450N, 14.3721692E	forest	Aphis idaei (Raspberry Aphid)	Hemiptera: Aphididae	H	A905	A737		+	-	-	-	-	-
South Bohemian	W_SB 2	Kroclov, Vrábče	48.9058450N, 14.3721692E	forest	Aphis idaei (Raspberry Aphid)	Hemiptera: Aphididae	H	A906	A738		-	-	-	-	-	-
South Bohemian	W_SB 2	Kroclov, Vrábče	48.9058450N, 14.3721692E	forest	Aphis idaei (Raspberry Aphid)	Hemiptera: Aphididae	H	A907	A739	×	-	-	-	-	-	-
South Bohemian	W_SB 2	Kroclov, Vrábče	48.9058450N, 14.3721692E	forest	Aphis idaei (Raspberry Aphid)	Hemiptera: Aphididae	H	A908	A740		+	-	-	-	-	-
South Bohemian	W_SB 2	Kroclov, Vrábče	48.9058450N, 14.3721692E	forest	Aphis idaei (Raspberry Aphid)	Hemiptera: Aphididae	H	A912	A741		-	-	-	-	-	-
South Bohemian	W_SB 2	Kroclov, Vrábče	48.9058450N, 14.3721692E	forest	Aphis idaei (Raspberry Aphid)	Hemiptera: Aphididae	H	A913	A742		+	-	-	-	-	-
South Bohemian	W_SB 2	Kroclov, Vrábče	48.9058450N, 14.3721692E	forest	Chrysanthia viridissima (Beetle)	Coleoptera: Oedemeridae	H	A905	A745	×	-	-	-	-	-	-
South Bohemian	W_SB 2	Kroclov, Vrábče	48.9058450N, 14.3721692E	forest	Chrysoperla sp. (Lacewings)	Neuroptera: Chrysopidae	P	A908	A746		-	-	-	-	-	-
South Bohemian	W_SB 2	Kroclov, Vrábče	48.9058450N, 14.3721692E	forest	Paracorymbia maculicornis (Longhorn beetle)	Coleoptera: Cerambycidae	H	A974	A752	×	-	-	-	-	-	-
South Bohemian	W_SB 2	Kroclov, Vrábče	48.9058450N, 14.3721692E	forest	Phyllopertha horticola (Garden chafer)	Coleoptera: Scarabaeidae	H	A973	A751	×	-	-	-	-	-	-
South Bohemian	W_SB 4	České Budějovice 2, České Budějovice	48.9841006N, 14.4303228E	forest	Empoasca decipiens (Leafhopper sp.)	Hemiptera: Cicadellidae	H	B32	A840	×	-	-	-	-	-	-
South Bohemian	W_SB 4	České Budějovice 2, České Budějovice	48.9841006N, 14.4303228E	forest	Protapion fulvipes (White clover seed weevil)	Coleoptera: Brentidae	H	B31	A839	×	-	-	-	-	-	-
South Bohemian	W_SB 5	Plav	48.9103664N, 14.4835656E	woodland patch	Aphis idaei (Raspberry Aphid)	Hemiptera: Aphididae	H	B204	B202		+	+	-	-	-	-
South Bohemian	W_SB 5	Plav	48.9103664N, 14.4835656E	woodland patch	Orius strigicollis (Minute pirate bug)	Hemiptera: Anthocoridae	P	B203	B201	×	-	+	-	-	-	-
South Bohemian	W_SB 6	Srubec	48.9446669N, 14.5344703E	forest	Didymomyia sp.	Diptera: Cecidomyiidae	H	A621	A617	Sun	-	-	-	-	-	-
South Bohemian	W_SB 6	Srubec	48.9446669N, 14.5344703E	forest	Didymomyia sp.	Diptera: Cecidomyiidae	H	A622	A618	Sun	-	-	-	-	-	-
										103
										Total positive	37	13	0	18	4	1
										Prevalence	0.245033	0.0860927	0	0.119205	0.0264901	0.00662252
										n =	151

## Sheet: Table S3 - primers
Table S3 Sequences of the PCR primers used in the study
Detection	Processes	Target	Primer name	Primer sequence (5' - 3')	Amplicon size, bp	Melting Temperature, °C	Reference
Plant viruses	RT-PCR	BRNV, RNA1	BRNV_1153 (F)	GCGCACTGAACCCAAGTTTA	502	60	[74], James Hutton Ltd (https://www.hutton.ac.uk)
			BRNV_1154 (R)	CAACATCGAATCCCTCAAGC
		RYNV, ORF3 gene	RYNV1fw_1752	TCCAAAACCTCCCAGACCTAAAAC	350	62	[75], DOI: 10.1111/j.1744-7348.2002.tb00189.x
			RYNV1rev_1753	ATAATCGCAAAAGGCAAGCCAC
		RLMV, coat protein	RLMV_CPhF	CGAAACTTYTACGGGGAAC	470	56	[76], DOI: 10.1016/j.virusres.2007.03.010
			RLMV_CPhR	CCTTTGAAYTCTTTAACATCGT
		RVCV, RNA polymerase	RVCV_F	CAGTAGAGGGGAGGCTCCTT	440	54	[77], DOI: 10.1111/j.1365-3059.2010.02387.x
			RVCV_R	GTCCCACGTAAGGTTCTGGA
			3919_F	GARGAGTTTATGGCWGAGCTGAT	833	60	This study
			3918_R	TGRAAATGGAGRTCCGTGTTTTC
		RLBV, nucleocapsid gene	RLBV_F	ATCCAGTAGTGAACTCC	567	56	[34], DOI: 10.1099/vir.0.037937-0
			RLBV_R	CACCATCAGGAACTTGTAATGTTT
		RBDV, non-structural polyprotein and RNA1	RBDV_2716	GCTGTTTAAGCGATAAGAATC	488	55	[74], James Hutton Ltd (https://www.hutton.ac.uk)
			RBDV_2717	CCATACAACTGGTTATCCAG
		RBDV, RNA1	RBDV_CRF	TTTTCTACGGCTGCTGGTCT	370	60
			RBDV_CRR	GCATGTCCCTCAGTTTCGAT
		RBDV, movement protein gene (RNA2)	RBDV_MPF	GGGTTAAAGCTGCCTTCTCTTT	305	60
			RBDV_MPR	CTCACCAGTACCGTTTTGAACA
		RaVA, RNA polymerase	3142	GCAGCTATGTGACCGAGATT	524	59	This study
			3143	TGTCAACATCCCCAGAACAC
	RT-qPCR	SLRSV, 5' untranslated region-movement protein gene	3815	CGATTTGCCAAGTTAGGGGTTT	162	60	This study
			3816	CTGATGGCATCTCTGGTGT
			3817	CTGAGGGCATCTCAGGAGT
			3818	CTGATGGCATTTCAGGGGT
			3819	CTGAGGGCATTTCAGSGGT
		SLRSV, movement protein gene	3820	GCAGCTGTCAGTATTGCCA	120	60	This study
			3821	GCAGCGGTAAGAATGGCAA
			3822	TGCAGCAGTGAGAATAGCAA
			3823	CTATACCCCAAAGGAGATGGA
			3824	CTATTCTCCACGCGAAATGGA
			3825	CTATTCTCCTCGCGAGATGGA
			3826	TTATTCTCCGCGTGAGATGGA
			3827	TACTCACCACGTGAGATGGAG
		RpRSV, 3' untranslated region	3829	ACCAGAAGAAACACCATTAACAGT	103	60	This study
			3830	ACCAGAAGAAAGACATTTAACAGTA
			3833	GTTAATTGAGCCAACTAAAGCTG
			3834	TTAAACGAGCCTACCAAAAGCT
		RpRSV, 3' untranslated region	3828	GCATATTTTTGTGTGCTTGCTAAA	109	60	This study
			3831	GACTTGTTTCGTAGACATAATAAGC
			3832	TTGTTCCGTAGGCATAATAAGC
		ApMV, polymerase gene	3879	ACCGGTTCATCGACTGTTCC	158	60	This study
			3880	GTTACAGCCGAACAGCAAGC
		ApMV, movement protein gene	3881	GCTCTTTGGATTCGAGCTTTAAG	200	60	This study
			3882	GATGACAACACTGGGAGATAAAC
		ArMV, 3' untranslated region	3875	GTCCAACAAGGCAAGTGT	107	60	This study
			3876	GTATTATATTTATACTTAGCTTGTCTACTGC
		ArMV, 3' untranslated region	3877	AAACAACACACTGTCGCCA	151	60	This study
			3878	GGATAACCATCAATAAATAACCCAGTT
		CLRV, 3' untranslated region	3842	GGGGCAACAAATATTGCTAAAC	117	60	This study
			3843	GGCAACAAATATCGCGAAAC
			3844	GGTCCTCAATCTTACTTGGTATATGA
			3845	CCTCTATCTTGCTTGGTATATGAG
		CLRV, RNA1's polyprotein gene	3846	AGAGCAGACCAGAAAACCTC	186	60	This study
			3847	ACCAATAGGCAACGGCCGA
			3848	TAGGGAGGTTGCAGCCTTC
		CMV, polymerase	3835	TTCTTGGTACCTAACCGCT	131	60	This study
			3836	TTCTTTGTTCCCAACCGCT
			3837	TTCTTCGTGCCTAACCGCT
			3838	TTTCTTTGTDCCTAACCGCT
			3841	ACATGGAAGCTAAGGTGATGGA
		CMV, polymerase	3839	TGTGTGACCCAGCTTCCTC	155	60	This study
			3840	AAGTACGACCTCCATCTYACC
		TBRV, 3' untranslated region	3813	TAAACACACTGCAGAAATTAAACCT	178	60	This study
			3814	CCCTAGCGATCTGGAGTAAAA
		TBRV, 3' untranslated region	3811	GAGTGTCATAAAGACTCTATGCGT	123	60	This study
			3812	CCACATAAAAGCGGAAATTAAACA
Control	Plant internal control, RNA extraction & amplification control	NAD	NAD-F (Atropa Nad2.1a)	GATGCTTCTTGGGGCTTCTTGTT	181	60	[78], DOI: 10.1016/s0166-0934(01)00381-0
			NAD-R(Atropa Nad2.2.b)	CTCCAGTCACCAACATTGGCA
Arthropod control & species identification	Arthropod internal control, RNA extraction & amplification control	COI	LCO1490	GGTCAACAAATCATAAAGATATTGG	700	56	[33], PMID: 7881515
			HCO2198	TAAACTTCAGGGTGACCAAAAAATCA

## Sheet: Table S4 - Sequence comparison
Table S4 Comparison of nucleotide sequence identities of Czech raspberry virus isolates obtained in this study with reference sequences from the GenBank
Virus acronym	Length of trimmed sequence in nucleotides	Nucleotide identity in %		GenBank reference
		Czech isolates	GenBank
BRNV	462 - 464	80.0 - 99.1	80.6 - 99.6	HE611022.1
CMV	115	n.a	100.0	OR044901
CLRV	91	95.6 - 100.0	96.7 - 100.0	GQ871786
RaVA*	484	98.4 - 100.0	69.0 - 69.4	PP076733.1
RBDV	400 - 401	96.0 - 100.0	96.0 - 100.0	OR888447
RLBV	530	99.1 - 100.0	99.4 - 100.0	MF136673.1
RLMV	411	76.6 - 100.0	76.6 - 100.0	PV477188
RVCV	400	91.8 - 99.3	91.8 - 98.5	NC055529
	787	92.1 - 100.0	91.7 - 98.4	NC055529
RYNV	304	81.6 - 100.0	83.6 - 98.7	MZ358192
TBRV	151	100	98.7	MN718460
*RaVA (newly discovered virus) is compared to the Cnidium virus Z

## Sheet: Table S5 _Sequences of CLRV
Table S5 Sequences of the Czech isolates of cherry leaf roll virus infecting Rubus idaeus
Sequence ID	Segment	Collection date	Isolate	Internal code	Host	Isolation source	Country	Sequence 5´- 3´
CLRV_B180_RNA1	3´UTR	20-May-22	B180	48/2022	Rubus idaeus cv. unknown	leaves	Czech Republic: Dubičné	GCCRGGTGTGCTGGTAACACGCCTGTGACCTTGAACTTCAAGCCCAAGAATTTAGGGGGTTATGTGGGTAGATAGCATTAGCTAGGGGGTT
CLRV_B195_RNA1	3´UTR	16-May-22	B195	11/2022	Rubus idaeus cv. Canby	leaves	Czech Republic: Vyhnánov	GCCGGATGTGCTGGTAACACATCTGTGACCTTGAACTTCAAGCCCAAGAATTTAGGGGGTTATGTGGGTAGATAGCATTAGCTAGGGGGTT
CLRV_B206_RNA1	3´UTR	16-May-22	B206	18/2022	Rubus idaeus cv. Canby	leaves	Czech Republic: Vyhnánov	GCCGGGTGTGCTGGTAACACGCCTGCGACCTTGAACTTCAAGCCCAAGAATTTAGGGGGTTATGTGGGTAGATAGCATTAGCTAGGGGGTT
CLRV_B312_RNA1	3´UTR	16-May-22	B312	21A/2022	Rubus idaeus cv. Canby	leaves	Czech Republic: Vyhnánov	GCCGGGTGTGCTGGTAACACGCCTGTGACCTTGAACTTCAAGCCCAAGAATTTAGGGGGTTATGTGGGTAGATAGCATTAGCTAGGGGGTT
CLRV_B336_RNA1	3´UTR	16-May-22	B336	32/2022	Rubus idaeus cv. Canby	leaves	Czech Republic: Vyhnánov	GCCGGGTGTGCTGGTAACACGCCTGTGACCTTGAACTTTAAGCCCAAGAATTTAGGGGGTTATGTGGGTAGATAGCATTAGCTAGGGGGTT
CLRV_B340_RNA1	3´UTR	16-May-22	B340	36/2022	Rubus idaeus cv. Canby	leaves	Czech Republic: Vyhnánov	GCCGGGTGTGCTGGTAACACGCCTGTGACCTTGAACTTCAAGCCCAAGAATTTAGGGGGTTATGTGGGTAGATAGCATTAGCTAGGGGGTT
CLRV_B342_RNA1	3´UTR	16-May-22	B342	38/2022	Rubus idaeus cv. Canby	leaves	Czech Republic: Vyhnánov	GCCGGGTGTGCTGGTAACACGCCTGTGACCTTGAACTTCAAGCCCAAGAATTTAGGGGGTTATGTGGGTGGATAGCATTAGCTAGGGGGTT
CLRV_B344_RNA1	3´UTR	16-May-22	B344	40/2022	Rubus idaeus cv. Canby	leaves	Czech Republic: Vyhnánov	GCCGGGTGTGCTGGTAACACGCCTGTGACCTTGAACTTCAAGCCCAAGAATTTAGGGGGTTATGTGGGTAGATAGCATTAGCTAGGGGGTT
R= A + G
